# Supplementary material for: Beetling the heat – the diurnal Namib Desert beetle Onymacris plana cools by running
Source: J Exp Biol. 2025 Aug 14;228(16):jeb250379. doi: 10.1242/jeb.250379 (PMC12401538; doi:10.1242/jeb.250379)
Supplement: Table S1. Onymacris plana body measurements and radiant heat exchange (see Results: Morphometrics) [file jexbio-228-250379-TableS1.xlsx]

## Sheet: Table S1
ID#	Sex	Mass	Dorso–ventral depth	Elytra width	Elytra length	Dorsal surface area	Ambient radiant flux	Beetle radiant heat exchange
		g	mm	mm	mm	mm2	W/m2	W
1	F		8.65	13.4	16.63	209.2	540	0.113
7	F	0.98	8.87	14.99	17.2	239.6	540	0.1294
8	F	0.88	8.07	12.96	15.2	187	540	0.101
9	F	0.42	6.36	9.64	12.42	110.9	450	0.0499
10	F	1.13	8.5	13.46	16.6	208.5	550	0.1147
11	F	1.18	8.27	14.5	16.52	221.9	550	0.122
13	F	0.95	7.97	12.75	15.85	179.4	520	0.0933
20	F	1.29	9.26	14.68	17.55	244	550	0.1342
21	F	0.72	7.64	12.17	14.56	168	500	0.084
24	F	0.61	7.86	12.06	14.08	165.4	520	0.086
2	M	0.91	7.5	17.01	15.16	238.3	550	0.1311
3	M	0.59	6.31	13.82	13.3	174.9	540	0.0944
4	M	0.71	7.04	14.64	14.23	187.6	540	0.1013
5	M	0.82	7.22	15.33	14.48	194	520	0.1009
6	M	0.55	6.8	13.13	12.6	157.8	510	0.0805
12	M	1.02	7.33	17.52	15.3	257.4	550	0.1416
14	M	0.69	6.72	14.08	13.26	176.2	540	0.0951
22	M	1	7.84	17.34	15.46	256.1	550	0.1409
23	M	0.48	6.4	12.08	12.26	137.6	480	0.066
26	M	0.95	7.58	17.53	15.46	252.9	550	0.1391
