# Supplementary material for: Beetling the heat – the diurnal Namib Desert beetle Onymacris plana cools by running
Source: J Exp Biol. 2025 Aug 14;228(16):jeb250379. doi: 10.1242/jeb.250379 (PMC12401538; doi:10.1242/jeb.250379)
Supplement: Table S2. Onymacris plana activity census, prothoracic temperature and microclimate (see Results: Activity patterns and microclimate) [file jexbio-228-250379-TableS2.xlsx]

## Sheet: Table S2
Variable	Description
Date	Date YYYY/MM/DD
Time	HH:MM
Census	Number of O.plana counted along 25-m wide transects
	Winter (Apr–May): transect lengths 300-m census every 15 min
	Summer (Dec): transect lengths 400-m census every 20 min
Tf	Prothoracic temperature of dead female O.plana 15 mm above surface (ºC)
Tm	Prothoracic temperature of dead male O.plana 15 mm above surface (ºC)
Ta	Ambient air temperature at 1-m height (ºC)
Ts	Dune surface temperature (ºC)
T+15	Air temperature 15 mm above surface (ºC)
Tbb	Black bulb temperature (ºC)
RH	Relative humidity (%)
Pyr	Radiant flux (W/m2)
Wspd+15	Wind speed at 15 mm above the surface (m/s)
Wdir	Wind direction (º)
Date	Time	Census	Tf	Tm	Ta	Ts	T+15	Tbb	RH	Pyr	Wspd+15	Wdir
1985-04-23	08:45:00	0	21.1	20.1	17.67	17.52	21.67	26.8	37.2	154.1	0.13	51.58
1985-04-23	09:00:00	1	22.1	23.5	19.58	20.69	24.38	29.86	33.18	203.9	0.45	157.6
1985-04-23	09:15:00	1	22.5	23.4	20.14	23.39	26.21	31.08	31.1	254.3	0.45	134.4
1985-04-23	09:30:00	0	25.1	26.7	20.18	25.46	26.97	32.11	29.53	305	0.58	83.1
1985-04-23	09:45:00	2	26	27.8	19.83	26.88	26.02	31.89	29.41	355.2	0.65	355.3
1985-04-23	10:00:00	13	27.4	29	20.97	29.28	27.57	34.23	28.54	398.6	0.21	50.13
1985-04-23	10:15:00	10	29.5	31.8	22.48	31.8	30	35.56	26.8	441.8	0.32	335.6
1985-04-23	10:30:00	15	32.3	34.2	22.81	33.85	30.58	36.63	26.16	483.6	0.39	3.269
1985-04-23	10:45:00	18	33.4	35.2	24.12	36.47	33.1	37.54	24.4	522.9	0.74	26.15
1985-04-23	11:00:00	19	35.7	38.1	25	38.38	33.94	38.74	21.78	559.5	0.54	349.4
1985-04-23	11:15:00	19	36.9	39.9	25.38	39.5	34.42	39.34	20.34	593.1	0.69	156.9
1985-04-23	11:30:00	19	39.6	42.5	27.02	42.57	36.99	41.29	17.81	620.3	0.23	22.88
1985-04-23	11:45:00	13	39.6	41.9	28.08	43.59	37.81	42.54	15.37	645.9	0.66	242.6
1985-04-23	12:00:00	13	39.2	41.8	27.66	44.27	37.93	42.01	14.85	670.3	0.49	227
1985-04-23	12:15:00	3	40.8	41.6	27.17	44.65	38.45	40.9	13.88	695	0.42	220.1
1985-04-23	12:30:00	5	42.4	42.9	28.82	46.6	40.07	42.89	12.86	705	0.56	136.6
1985-04-23	12:45:00	2	41.9	41.2	29.41	47.85	40.84	44.07	12.07	713	0.73	235
1985-04-23	13:00:00	0	42.5	41.7	29.51	48.12	40.84	43.71	11.85	722	0.44	299.7
1985-04-23	13:15:00	1	43.7	43.4	29.93	48.59	40.98	44.14	11.42	723	1.13	309.8
1985-04-23	13:30:00	1	43.9	43.4	28.64	47.61	39	42.55	11.81	722	1.13	318.6
1985-04-23	13:45:00	1	43.9	42.7	29.68	48.22	40.52	43.29	11.16	716	0.64	301.5
1985-04-23	14:00:00	1	43.7	42.6	30.27	48.34	40.65	43.75	10.88	702	0.49	333.5
1985-04-23	14:15:00	0	44.3	42.4	30.04	48.27	40.57	43.42	10.81	687.6	0.37	264.1
1985-04-23	14:30:00	0	44.1	43.1	30.6	48.63	41.89	43.38	10.49	665.9	0.76	250.6
1985-04-23	14:45:00	1	43.5	42.7	30.58	48.26	41.53	43.29	10.49	641.8	2.15	318.2
1985-04-23	15:00:00	3	43.5	42.5	30.86	47.52	40.98	43.41	10.3	612.6	1.7	224.5
1985-04-23	15:15:00	3	41.7	40.6	30.98	46.64	40.33	42.78	10.28	578.1	1.86	253.5
1985-04-23	15:30:00	2	40.7	40.6	30.86	45.54	39.8	41.94	10.51	533.6	1.34	229.2
1985-04-23	15:45:00	9	41.4	42.4	30.77	44.8	38.97	41.7	10.5	497.4	2.02	257.2
1985-04-23	16:00:00	12	40	40.4	30.32	43.25	38.19	40.75	10.76	453.1	2.34	291
1985-04-23	16:15:00	8	39.5	40.5	29.77	41.49	36.66	39.33	11.07	415	2.19	260.4
1985-04-23	16:30:00	6	38.1	38.4	29.73	40.44	36.07	39.07	11.1	376.5	1.7	273.2
1985-04-23	16:45:00	4	37.4	38.1	29.42	39.35	35.4	38.28	11.29	334.1	1.61	264.1
1985-04-23	17:00:00	5	36.2	36.1	29.26	37.89	34.48	37.56	11.47	285.5	1.23	224.5
1985-04-23	17:15:00	6	34.6	34.7	28.07	36.12	32.92	35.9	13.35	237.4	1.81	221.6
1985-04-23	17:30:00	3	34	33.7	27.23	33.5	31.07	33.94	14.96	187.2	2.14	237.6
1985-04-23	17:45:00	1	31.7	31.6	26.77	31.74	30.56	32.87	15.69	137.4	1.91	215.4
1985-04-23	18:00:00	1	29.8	29.5	26.11	29.58	28.68	31.12	16.61	91.6	1.44	228.1
1985-04-23	18:15:00	0	27.1	26.8	25.01	27.4	26.56	28.53	17.96	49.17	1.52	220.5
1985-04-23	18:30:00	0	23.9	24	23.73	24.91	23.65	24.01	19.13	10.08	2.47	222.7
1985-05-07	08:45:00	0	27.2	26.4	25.79	23.38	27.1	31.83	19.46	121.6	0.43	209.2
1985-05-07	09:00:00	0	29.1	28.2	27.27	25.57	29.43	34.7	17.11	180.8	0.24	216.3
1985-05-07	09:15:00	3	30.8	30.4	28.69	28.03	31.75	37.41	15.18	222.1	0.14	244.1
1985-05-07	09:30:00	6	34.3	33.1	30.35	30.77	35.15	39.99	13.34	276.4	0.31	199
1985-05-07	09:45:00	5	35.8	35.5	32.45	33.46	37.02	42.99	11.6	319	0.22	114.6
1985-05-07	10:00:00	7	37.1	36.1	32.98	35.66	36.91	44.54	10.85	377.4	0.78	252.1
1985-05-07	10:15:00	10	37.2	36.6	31	36.61	36.15	42.19	11.76	403.5	0.53	79.9
1985-05-07	10:30:00	8	38.1	37.6	30.76	38.04	36.34	41.63	11.74	448.2	2.04	281.1
1985-05-07	10:45:00	7	39.2	38.6	31.34	39.59	37.79	42.17	11.32	485.2	1.27	74.9
1985-05-07	11:00:00	10	40.4	40.2	32.14	40.99	38.83	42.76	10.89	521	1.16	69
1985-05-07	11:15:00	8	43	42.7	33.73	43.4	41.13	45.19	10.14	550.1	1.11	146.3
1985-05-07	11:30:00	4	41.6	41.7	34.5	43.66	40.37	44.09	10.1	583.2	1.78	67.25
1985-05-07	11:45:00	1	43.4	42.9	34.43	43.82	40.77	42.63	10.21	610.5	2.49	77.3
1985-05-07	12:00:00	0	43.1	42.8	35.02	44.33	41.23	43.18	9.95	633.8	2.34	43.28
1985-05-07	12:15:00	0	44.7	44.4	35.48	45.34	42.1	43.89	9.68	651	2.3	41.92
1985-05-07	12:30:00	2	45	44.7	35.57	45.65	42.27	44.1	9.54	664.5	1.55	57.35
1985-05-07	12:45:00	1	45.8	45.2	35.94	46.14	43.13	44.5	9.21	675.9	1.62	125.7
1985-05-07	13:00:00	0	46.9	46.6	36.17	46.41	43.72	44.98	9	682.3	3.29	182.9
1985-05-07	13:15:00	0	47.5	46.7	36.32	46.4	43.68	45.4	8.71	683.5	2.73	169.2
1985-05-07	13:30:00	0	48.1	47	36.25	46.67	43.97	45.72	8.73	679.1	1.5	193.7
1985-05-07	13:45:00	2	49.5	48.6	37.12	47.7	45.07	47.13	8.32	666.7	2.42	229
1985-05-07	14:00:00	1	48.8	47.2	36.49	46.61	43.98	45.77	8.56	656.6	1.24	300.5
1985-05-07	14:15:00	0	48.6	47.1	36.64	46.07	43.98	45.34	8.46	641.5	1.93	309.3
1985-05-07	14:30:00	0	49.6	48.1	37.28	47.03	45.2	46.37	8.22	619.9	1.21	324.4
1985-05-07	14:45:00	0	48.9	47.5	36.91	45.96	44.03	45.47	8.28	597.7	1.22	220.7
1985-05-07	15:00:00	1	49.6	47.5	37.68	46.5	44.73	47.2	7.94	564.9	1.81	150.1
1985-05-07	15:15:00	0	50.9	48.6	38.47	46.62	44.91	48.28	7.63	530.6	2.21	108.9
1985-05-07	15:30:00	5	47.3	45.8	37.27	47.21	44.35	46.57	8.45	496.6	2.3	307.9
1985-05-07	15:45:00	4	44.7	43.5	36.21	46.94	43	43.88	9.01	453.5	2.79	280.4
1985-05-07	16:00:00	1	43.8	42.8	35.61	44.9	41.95	42.8	9.29	406.4	2.33	285.1
1985-05-07	16:15:00	3	43.8	42.8	35.51	44.03	41.55	42.37	9.45	254.4	3.86	266.4
1985-05-07	16:30:00	6	42.2	41.2	34.99	42.88	40.67	41.46	9.77	227.6	2.6	250.4
1985-05-07	16:45:00	3	41.4	40.4	34.37	41.48	39.68	40.37	10.06	232.4	3.12	246.7
1985-05-07	17:00:00	1	39.6	38.4	33.54	39.77	38.17	38.83	10.49	242.4	3.62	222.6
1985-05-07	17:15:00	2	38	37.1	32.92	38.13	36.79	37.4	10.87	194.8	2.57	222.6
1985-05-07	17:30:00	3	36.6	35.5	32.5	36.67	35.65	36.4	11.26	147.8	1.63	226.9
1985-05-07	17:45:00	0	35.2	34.6	32.18	35.35	34.56	35.38	11.46	101.3	1.09	238.7
1985-05-07	18:00:00	1	33.5	32.9	31.5	33.78	33.1	33.72	11.89	61.16	2.82	220.1
1985-05-07	18:15:00	0	30.3	30.6	30.87	31.85	30.91	31.04	12.33	20.03	2.76	216.7
1985-05-21	08:45:00	0	19.5	19.3	15.16	15.56	17.01	22.85	70	133.2	0.88	23.61
1985-05-21	09:00:00	0	21.7	20.7	16.31	17.39	18.93	25.5	64.97	178.5	0.49	351.6
1985-05-21	09:15:00	0	22.7	21.8	17.27	19.12	20.44	27.82	63.39	225	0.77	345.8
1985-05-21	09:30:00	0	24.3	23.7	17.34	20.75	21.05	26.45	61.83	270.5	0.75	3.996
1985-05-21	09:45:00	1	26.3	25.8	18.11	22.57	22.51	27.46	59.81	313.7	0.4	1.453
1985-05-21	10:00:00	2	27.2	26.7	18.51	24.3	23.21	29.03	60.84	356.4	1.3	359.6
1985-05-21	10:15:00	4	29	27.8	19.21	25.47	24.64	29.73	61.03	400.6	2.04	344
1985-05-21	10:30:00	3	29.4	28.1	19.27	26.11	24.77	29.5	60.86	440.9	1.63	346.2
1985-05-21	10:45:00	3	30.5	29.2	19.55	27.09	25.4	29.82	59.74	479.3	1.6	324.7
1985-05-21	11:00:00	2	31.4	30.1	20.03	28.09	26.04	30.37	57.29	515.5	2.04	315.7
1985-05-21	11:15:00	8	31.3	30.7	20.28	29.5	26.82	30.96	56.41	548.9	2.47	25.06
1985-05-21	11:30:00	1	31.7	31	20.75	30.63	26.52	30.58	54.05	578.9	2.42	357.1
1985-05-21	11:45:00	6	34.1	33.4	21.39	31.93	28.28	31.64	49.95	605.9	1.64	345.5
1985-05-21	12:00:00	7	35.8	35.1	22.03	33.33	29.56	32.99	46.14	627.6	0.87	4.359
1985-05-21	12:15:00	5			22.41	34.03	29.62	33.58	45.84	644.9		329.5
1985-05-21	12:30:00	4	36.4	35.2	22.45	33.82	30.42	33.72	43.92	660	2.51	317.5
1985-05-21	12:45:00	8	37.2	35.9	22.78	34.29	30.75	33.95	43.91	666.3	1.76	353.1
1985-05-21	13:00:00	7	37.7	36.2	23.44	34.92	31.29	34.42	41.35	672	2.2	336.4
1985-05-21	13:15:00	1	37.4	35.7	23.29	34.52	31.24	34.44	41.46	671.3	2.72	272.4
1985-05-21	13:30:00	4	37.3	35.7	23.37	34.59	31.08	34.39	41.03	667.5	2.52	309.5
1985-05-21	13:45:00	3	37.9	36	23.56	34.77	31.44	34.2	40.78	657.1	1.89	322.9
1985-05-21	14:00:00	4	37.5	35.1	23.43	34.1	30.78	33.83	40.3	642.1	2.65	273.2
1985-05-21	14:15:00	1	37.4	35.1	23.71	33.74	31.15	34.13	40.66	624.4	1.63	327.6
1985-05-21	14:30:00	4	37.5	34.7	23.59	32.77	30.74	34.02	40.11	600.6	1.59	302.9
1985-05-21	14:45:00	3	36.3	33.4	23.34	31.17	29.47	32.28	41.42	514.2	2.68	328
1985-05-21	15:00:00	3	35.7	32.4	23.67	31.54	30.26	32.86	42.1	544.6	2.38	245.9
1985-05-21	15:15:00	5	35.7	32.6	23.32	31.09	29.74	32.93	41.3	515.8	1.55	301.1
1985-05-21	15:30:00	1	35.3	32.6	22.98	30.7	29.41	32.51	40.48	459	1.79	302.9
1985-05-21	15:45:00	1	35.1	32.2	23	33.79	29.5	32.78	39.65	422.6	2.19	284.1
1985-05-21	16:00:00	0	33.6	31	23.05	32.06	28.94	32.4	41.24	340.4	2.18	310.9
1985-05-21	16:15:00	0	32.2	29.2	22.65	30.2	28.05	31.16	44.18	272.9	1.96	271.3
1985-05-21	16:30:00	0	31.9	29.8	22.44	28.88	27.28	30.46	45.69	298.8	1.95	289.9
1987-12-02	07:00:00	0			10.08	13.4	10.6	10.06	1.72	45.1		29.06
1987-12-02	07:20:00	0			10.28	14.61	11	10.95	1.718	70.8		98.4
1987-12-02	07:40:00	0			11.2	16.62	12.14	13.11	1.731	125.2		17.8
1987-12-02	08:00:00	0			11.85	18.81	13.34	15.59	1.685	156.3		93.3
1987-12-02	08:20:00	0			13.2	20.9	15.38	17.28	1.624	177.5		85.3
1987-12-02	08:40:00	0			14.32	22.76	17.23	18.51	1.556	225.4		143.8
1987-12-02	09:00:00	0	24.3	25.3	16.01	25.64	17.96	21.68	1.466	292.2	0.94	271
1987-12-02	09:20:00	0	30	31.2	17.07	28.11	19.54	23.72	1.36	407.4	0.67	219
1987-12-02	09:40:00	4	32.5	33.5	18.9	33.97	21.83	28.52	1.251	686.1	0.62	346.2
1987-12-02	10:00:00	6	33.8	35.6	18.56	37.4	22.44	27.92	1.223	740	0.76	340
1987-12-02	10:20:00	5	35.4	37.9	19.55	40.18	23.66	28.47	1.175	776	1.13	73
1987-12-02	10:40:00	2	37.7	40.6	21.11	43.58	25.93	29.59	1.11	875	1.07	33.06
1987-12-02	11:00:00	6	40.1	41.6	22.13	46.61	27.41	30.49	1.067	926	0.37	351.6
1987-12-02	11:20:00	3	42	43.4	23.66	49.47	29.1	31.49	1.045	978	1.47	272.4
1987-12-02	11:40:00	0	43.8	44.6	25.09	51.19	30.1	31.28	1.002	1010	1.55	292.4
1987-12-02	12:00:00	1	42.1	42.8	25.34	51.7	29.98	31.17	0.995	956	1.66	306.6
1987-12-02	12:20:00	0	44.4	45.4	25.96	51.39	30.5	30.7	0.952	926	1.54	276.8
1987-12-02	12:40:00	0	46.1	47.2	27.6	54.2	33.25	32.59	0.934	1078	1.04	314.9
1987-12-02	13:00:00	0	47.1	47.6	28.25	55.92	34.97	33.5	0.911	1090	0.67	323.3
1987-12-02	13:20:00	0	48.1	46.5	28.95	57.2	36.57	34.09	0.906	1072	1.24	301.9
1987-12-02	13:40:00	0	46.3	46.3	29.56	57.02	36.31	34.17	0.883	1005	2.45	308.4
1987-12-02	14:00:00	0	48.3	49.6	30.5	56.87	37.42	34.23	0.879	1032	2.97	337.1
1987-12-02	14:20:00	0	46.4	47.6	30.61	57.16	38.22	34.39	0.872	986	2.69	236.8
1987-12-02	14:40:00	0	41	42.3	29.63	55.98	37.31	33.47	0.883	892	2.75	256.8
1987-12-02	15:00:00	0	43.2	44.6	29.56	52.92	36.25	31.98	0.865	809	3.09	259.3
1987-12-02	15:20:00	1	41.1	42.4	29.43	52.76	36.81	32.31	0.863	806	1.89	223
1987-12-02	15:40:00	2	40.9	42.1	29.33	51.67	36.5	31.95	0.862	811	1.06	254.6
1987-12-02	16:00:00	4	37.9	39.8	28.73	50.96	36.08	31.81	0.865	720	2.91	262.3
1987-12-02	16:20:00	3	33.7	35.1	27.94	45.89	33.35	29.4	0.878	426.1	2.77	215
1987-12-02	16:40:00	3	33.2	34.5	26.91	40.94	30.62	26.55	0.889	324.1	3.02	253.2
1987-12-02	17:00:00	3	36.8	39	27.41	42.34	32.78	28.27	0.884	568.7	1.05	227.4
1987-12-02	17:20:00	3	32.3	33.8	27.18	42.7	32.44	29.19	0.904	485.2	0.82	242.3
1987-12-02	17:40:00	2	33.2	33.9	26.7	39.86	31.25	27.67	0.91	413.7	1.05	213.2
1987-12-02	18:00:00	1	32.8	33.6	26.23	38.11	29.73	27.42	0.914	357.9	0.87	231.4
1987-12-02	18:20:00	0	31.5	32	25.83	36.54	27.64	27.03	0.924	317.2	1.05	239
1987-12-04	08:00:00	0			15.43	20.37	17.41	15.92	1.413	111.6		206.7
1987-12-04	08:20:00	0	20	20.7	15.89	21.31	18.21	16.85	1.394	121.7	0.7	202.7
1987-12-04	08:40:00	0	20.4	20.9	15.82	22.2	18.71	17.29	1.376	135	0.41	172.9
1987-12-04	09:00:00	0	22.8	23.3	16.28	23.27	19.24	18.11	1.344	175.7	0.44	212.5
1987-12-04	09:20:00	3	28.2	29.1	17.78	26.87	22.46	21.42	1.251	319	0.84	136.9
1987-12-04	09:40:00	2	32.1	32.4	18.81	31.33	25.34	25.15	1.197	422.5	0.97	190.3
1987-12-04	10:00:00	9	38.4	37.6	21.51	36.16	26.45	28.8	1.132	673.8	0.28	244.5
1987-12-04	10:20:00	6	41.8	41.3	21.48	42.41	28.45	31.14	1.115	789	0.43	236.5
1987-12-04	10:40:00	10	42.7	42.9	21.98	46.45	30.45	32.12	1.102	844	0.4	209.2
1987-12-04	11:00:00	5	44.6	45.8	22.76	49.65	32.66	32.49	1.06	889	0.51	172.9
1987-12-04	11:20:00	3	47.5	49.8	25.33	52.28	31.94	33.89	1.021	927	1.11	203.4
1987-12-04	11:40:00	1	47.3	48.4	25.19	53.99	32.5	33.91	1.02	959	1.61	318.9
1987-12-04	12:00:00	1	47.3	48.6	25.88	54.76	32.31	33.18	1.007	983	1.3	20.34
1987-12-04	12:20:00	0	47.3	47.9	26.76	56.01	32.97	33.57	0.998	1000	0.23	193.2
1987-12-04	12:40:00	0	46.8	48.4	26.09	57.01	34.37	33.4	1	1013	1.47	271.3
1987-12-04	13:00:00	0	47.6	48.3	26.84	57.56	36.89	33.46	0.998	1016	1.49	253.9
1987-12-04	13:20:00	0	48	48.5	27.13	57.98	37.09	33.32	0.993	1013	1.47	268.8
1987-12-04	13:40:00	0	47.5	48.9	28.15	57.94	37.29	33.56	0.986	1004	2.1	218.7
1987-12-04	14:00:00	0	44.3	44.9	28.6	57.33	36.89	33.21	0.997	986	3.31	271
1987-12-04	14:20:00	1	43.5	44.1	26.94	55.43	35.27	31.51	1.03	961	2.78	262.6
1987-12-04	14:40:00	0	43	43.6	26.54	54.24	34.85	30.97	1.031	929	2.1	259
1987-12-04	15:00:00	0	41.8	42.6	26.41	53.7	34.88	30.95	1.037	887	3.27	261.2
1987-12-04	15:20:00	1	40.4	41.2	26.12	52.03	33.97	30.43	1.045	839	2.3	249.5
1987-12-04	15:40:00	2	39.2	40.4	25.45	50.57	32.93	29.63	1.044	786	3.64	256.1
1987-12-04	16:00:00	3	37.2	38.5	25.38	48.87	32.66	29.21	1.047	728	1.86	260.4
1987-12-04	16:20:00	6	37	38.5	25.09	47.3	32.27	28.73	1.039	665.1	2.19	255.4
1987-12-04	16:40:00	8	35.7	37.1	25.21	45.93	32.11	28.88	1.032	597.5	2.23	259.7
1987-12-04	17:00:00	5	35.6	37.1	25.56	44.59	31.96	28.96	1.031	524.8	0.89	253.5
1987-12-04	17:20:00	2	33.8	35	25.86	42.82	31.33	28.51	1.039	451.4	2.23	251.4
1987-12-04	17:40:00	2	31.5	33	25.03	40.41	30.4	27.56	1.052	381	0.97	212.8
1987-12-04	18:00:00	1	30	31.3	24.27	37.76	28.01	26.18	1.045	308.1	2.6	233.9
1987-12-04	18:20:00	0	28.8	29.8	24.33	35.5	25.85	25.6	1.032	234.4		221.9
1987-12-05	07:00:00	0			16.32	19.5	16.97	17.23	1.442	36.82		72.6
1987-12-05	07:20:00	0			16.64	20.31	17.45	18.12	1.423	59.35		2.543
1987-12-05	07:40:00	0			17.07	21.55	18.2	19.4	1.398	103		4.722
1987-12-05	08:00:00	0	22.2	22.6	17.38	22.9	18.9	20.93	1.381	130.3	0.34	23.97
1987-12-05	08:20:00	0	23.7	24.5	17.91	24.31	19.4	22.08	1.344	167.3	0.54	48.31
1987-12-05	08:40:00	2	26.8	27	18.48	26.43	20.58	24.03	1.295	230.5	0.21	22.88
1987-12-05	09:00:00	2	29.1	29.8	19.6	29.23	22.54	26.94	1.24	286.4	0.87	168.2
1987-12-05	09:20:00	2	32.1	33.5	19.86	31.65	22.99	28.55	1.225	370.3	1.15	53.4
1987-12-05	09:40:00	4	31.8	31.2	20.94	35.83	24.74	32.39	1.184	478.8	0.99	2.906
1987-12-05	10:00:00	16	39.2	37.6	21.47	38.39	25.71	33.08	1.142	601	1.48	108.2
1987-12-05	10:20:00	6	40	42.1	22.25	44	26.85	36.77	1.125	765	0.7	34.51
1987-12-05	10:40:00	0	42.8	43.8	22.86	47.07	27.87	37.1	1.103	822	0.62	294.6
1987-12-05	11:00:00	2	47.6	44.6	24.75	50.78	29.99	39.88	1.057	871	0.95	287
1987-12-05	11:20:00	2	47	45.1	25.74	52.94	31.95	39.79	1.035	914	1.42	360.3
1987-12-05	11:40:00	2	48.5	47.1	26.21	54.36	33.21	39.74	1.017	950	1.81	238.6
1987-12-05	12:00:00	0	50	48.9	27.45	56.27	35.16	40.95	0.996	976	0.71	208.1
1987-12-05	12:20:00	0	49.8	47.9	27.72	57.37	36.45	41.01	0.997	997	0.83	263.7
1987-12-05	12:40:00	0	51.7	49.9	28.18	58.38	38.55	41.14	0.976	1014	1.85	239.7
1987-12-05	13:00:00	0	50.9	49.3	28.88	58.64	38.15	41.68	0.973	1018	1.32	155.4
1987-12-05	13:20:00	0	52	48	29.27	59.04	38.65	41.04	0.959	1017	2	239.4
1987-12-05	13:40:00	0	51.5	49.1	29.86	58.71	39.14	41.07	0.952	1008	1.07	171.4
1987-12-05	14:00:00	0	49.6	48.8	30.17	58.4	39.14	40.55	0.94	991	2.5	226.7
1987-12-05	14:20:00	0	46.3	46.5	30.15	57.65	39.16	39.99	0.95	966	2.58	264.4
1987-12-05	14:40:00	0	47.2	46.4	30.3	56.11	38.64	38.96	0.957	934	2.5	240.1
1987-12-05	15:00:00	0	44.7	44.9	30.34	55.82	38.66	38.76	0.952	895	2.75	229.6
1987-12-05	15:20:00	4	42.8	42.9	29.95	53.71	37.65	37.61	0.965	844	2.72	214.7
1987-12-05	15:40:00	2	41.3	41.7	29.61	51.31	36.57	36.37	0.972	791	2.73	223.4
1987-12-05	16:00:00	2		39.9	29.32	48.89	35.84	35.51	0.979	732	4.12	235
1987-12-05	16:20:00	10	38.4	39.4	29.33	46.74	35.3	35.02	0.967	668.6	4.76	222.7
1987-12-05	16:40:00	8	37.8	38.4	29.24	44.58	34.47	34.28	0.969	601.2	1.37	217.6
1987-12-05	17:00:00	4	36.6	34.4	28.46	42.18	33.4	33.37	0.981	528.2	1.79	220.8
1987-12-05	17:20:00	6	35.6	33.4	27.58	39.82	32.12	32.32	0.99	455.2	0.64	222.7
1987-12-05	17:40:00	2	34.9	32.3	27.09	37.24	30.72	31.13	1.005	382	1.96	214.3
1987-12-05	18:00:00	0	32.9	30.5	26.14	34.69	28.85	29.82	1.032	307.5	3.57	222.3
