# Supplementary material for: Beetling the heat – the diurnal Namib Desert beetle Onymacris plana cools by running
Source: J Exp Biol. 2025 Aug 14;228(16):jeb250379. doi: 10.1242/jeb.250379 (PMC12401538; doi:10.1242/jeb.250379)
Supplement: Table S3. Spot measurements of prothoracic temperatures of O.plana after running compared to stationary (dead) beetles (see Results: Body temperature of fieldactive beetles) [file jexbio-228-250379-TableS3.xlsx]

## Sheet: Table S3
Variable	Description
Date	Date YYYY/MM/DD
Time	Start time following 3-min accimatisation in sun
Trial	Trial number of the day
Tdead	Temperature of the dead beetle standing at 15 mm above surface (ºC)
Trun	Temperature of the live beetle after running (ºC)
Run dur	Duration of running (s)
Run dist	Distance of running (m)
Run Spd	Speed of running (m/s)
Wind Spd	Wind speed at 1-m height (m/s)
Ts	Temperature of the dune surface (ºC)
T+15	Air temperature 15 mm above the surface (ºC)
Ta	Ambient air temperature at 1-m height (ºC)
Tbbs	Black bulb temperature at start of trial (ºC)
Tbbe	Black bulb temperature at end of trial (ºC)
Sex	Gender of the running beetle
D-VD_run	Dorso–ventral depth of running beetle (mm)
EW_run	Elytra width of running beetle (mm)
EL_run	Elytra length of running beetle (mm)
D-VD_dead	Dorso–ventral depth of dead male beetle (mm)
EW_dead	Elytra width of dead male beetle (mm)
EL_dead	Elytra length of dead male beetle (mm)
Date	Time	Trial	Tdead	Trun	Run dur	Run dist	Run Spd	Wind Spd	Ts	T+15	Ta	Tbbs	Tbbe	Sex
1984-07-09	14:43:00	1	37.1	35.6	34.76	32.8	0.943613	3.56				39.2	39.8	M
1984-07-09	14:53:00	2	35.1	35.4	28.58	32.4	1.13366	1.56				39	36.8	M
1984-07-09	15:08:00	3	39	38.6	131.42	109.1	0.830163	3.24				39.2	39.9	M
1984-07-09	15:37:00	4	37.6	36	36.84	35.5	0.963626	2.45				39.4	38.4	M
1984-07-09	15:56:00	5	38.4	37.5	40.61	43.8	1.07855	3.03				40.1	41	F
1984-07-09	16:17:00	6	37	31.7	22.78	21.5	0.94381	3.1				39.8	39.6	M
1984-07-09	16:42:00	7	36.5	33.4	36.63	31.6	0.862681	2.67				37.8	38.2	F
1984-07-09	16:57:00	8	35.4	35.2	29.43	25.3	0.859667	2				36.6	36.2	M
1984-07-09	17:02:00	9	35	34.8	37.47	27.1	0.723245	1.86				36.7	35.6	M
1984-07-09	17:09:00	10	33.9	33.7	32.25	25.4	0.787597	1.56				35.6	34.9	M
1984-07-09	17:17:00	11	34.8	32.4	47.01	37.5	0.797703	2.08				33.3	33.6	F
1984-07-09	17:25:00	12	33	32.6	32.55	25.2	0.774194	2.04				34.5	34	M
1984-07-25	14:31:00	13	41.7	36	27.27	24.87	0.911991	2.88	45.9	36.9	31.6	43.8	42.5	M
1984-07-25	14:43:00	14	39.6	38.8	34.66	36.3	1.04732	2.1	45.5	35.8	30.8	42.9	41.8	F
1984-07-25	14:55:00	15	42.2	38.4	25.93	23.84	0.919398	0.9	44.2	36.6	32.2	44.9	44.8	M
1984-07-25	15:11:00	16	41.3	36.8	9.04	6.9	0.763274	1.02	44.4	36.4	32.4	42.1	41.5	F
1984-07-25	15:21:00	17	41.4	37.8	42.65	36.2	0.848769	1.19	44.4	36.4	32.4	40.8	43.8	M
1984-07-25	15:32:00	18	41.8	39.9	30	19.74	0.658	2.31	43	36.5	31.6	43.3	42.5	M
1984-07-25	15:47:00	19	42.2	33.4	28.22	29.65	1.05067	1.57	43.6	36	31.3	43.8	41.1	M
1984-07-25	15:58:00	20	45	36.8	30	26.9	0.896667	0.95	43.1	35.3	31.5	42	40.4	F
1984-07-25	16:09:00	21	41.6	34.2	36.83	34.1	0.925876	0.66	42.5	34.6	30.9	39.3	40	M
1984-07-26	13:08:00	22	38.4	38.3	51.48	68.7	1.3345	1.77	41.8	37	31	43.9	45.4	M
1984-07-26	13:22:00	23	39.6	39.8	67.49	73	1.08164	2.09	41.8	37	31	44.2	42.9	F
1984-07-26	13:32:00	24	41.5	38.8	55.29	35.7	0.645686	1.59	44.7	37.2	31.9	44.1	44	M
1984-07-26	13:42:00	25	42.7	41	30.38	32.8	1.07966	2.04	45	37.3	32.4	47.1	44.6	F
1984-07-26	14:10:00	26	46	42.1	31.82	32.6	1.02451	1.21	45	37.1	31.6	48.5	50.1	M
1984-07-26	14:18:00	27	41.2	38.4	23.95	32.17	1.34322	1.24	44	36.2	31.4	46.8	46.7	F
1984-07-26	14:30:00	28	40.6	38.8	40	34.08	0.852	0.23	44.1	37	31.7	45	47.8	M
1984-07-26	14:39:00	29	42.8	41	32.66	26.15	0.800674	2.89	45	37.4	31.9	48.1	49	M
1984-07-26	15:17:00	30	41	39.6	40.57	33.91	0.835839	1.96	42.8	36.8	31.3	44.6	45.7	M
1984-07-26	15:29:00	31	39.7	40	28.11	22.21	0.79011	1.82	41.7	36.7	32	42.4	43.2	F
1984-07-26	16:03:00	32	40.4	39	40	32.24	0.806	0.77	41.9	36	32.8	46.2	43.1	M
1984-07-26	16:13:00	33	37.5	39.8	45.68	54.1	1.18433	0.56	41.4	35.6	33.1	43.1	44.3	M
1984-11-21	11:54:00	34	40.6	40.2	37.49	31.1	0.829555		46.7	39.8	27.1	43.1	43	M
1984-11-21	12:03:00	35	40.7	41.6	26.85	20.8	0.774674		46.7	39.8	27.1	45.1	43.9	F
1984-11-21	12:12:00	36	39.8	40.2	44.05	20	0.45403		46.2	40.2	28.3	43.1	42.4	M
1984-11-21	12:26:00	37	43.4	39	85.28	35.2	0.412758		47.8	41.7	28.7	43	42.7	F
1984-11-21	12:37:00	38	40.4	39.7	76.81	58.3	0.759016		50.4	42.7	28.5	45.8	44.6	M
1984-11-21	13:04:00	39	42	42.6	82.54	60	0.72692		50.4	43.4	29.9	49.2	49.5	M
1984-11-21	13:16:00	40	42.9	44.6	84.36	86.9	1.03011		50.6	44.2	29.9	53.2	51.7	F
1984-11-21	16:46:00	41	37.4	35.2	73.73	43.4	0.588634		39.9	34.9	29.7	41.1	40.6	F
1984-11-21	17:09:00	42	35.6	36.8	67.27	47.7	0.709083		42.6	36.5	28.6	37.8	38.8	F
1984-11-21	17:18:00	43	37	37.3	95.26	94.45	0.991497		22.6	36.5	28.6	37.7	38.2	M
1984-11-22	09:14:00	44	35.8	32.8	68.52	53.6	0.782253		39.4	32.4	23.4	36.2	36.2	M
1984-11-22	09:22:00	45	36	35.2	69.6	77.3	1.11063		39.4	32.4	23.4	37	36.1	F
1984-11-22	09:29:00	46	36.2	34.6	75.29	79.75	1.05924		41.5	33.9	24.6	37.9	37.6	M
Date	Time	Trial	D-VD run	EW run	EL run	D-VD dead	EW dead	EL dead
1984-07-09	14:43:00	1
1984-07-09	14:53:00	2
1984-07-09	15:08:00	3
1984-07-09	15:37:00	4
1984-07-09	15:56:00	5
1984-07-09	16:17:00	6
1984-07-09	16:42:00	7
1984-07-09	16:57:00	8
1984-07-09	17:02:00	9
1984-07-09	17:09:00	10
1984-07-09	17:17:00	11
1984-07-09	17:25:00	12
1984-07-25	14:31:00	13	8.02	17.07	15.9	8.04	18.72	16.59
1984-07-25	14:43:00	14	8.96	14.1	17.01	8.24	15.64	13.29
1984-07-25	14:55:00	15	7.83	17.18	15.01	6.92	14.44	15.91
1984-07-25	15:11:00	16	9.2	14.89	17.65	9.02	16.84	14.1
1984-07-25	15:21:00	17	7.24	16.44	16.62	7.33	14.98	16.36
1984-07-25	15:32:00	18	7.19	15.72	14.95	7.24	14.91	15.76
1984-07-25	15:47:00	19	8.17	15.7	15.04	7.56	15.35	16.08
1984-07-25	15:58:00	20	8.18	12.52	15.39	8.1	16.16	13.48
1984-07-25	16:09:00	21	6.65	13.1	13.17	6.62	13.2	14.11
1984-07-26	13:08:00	22	7.42	14.85	14.4	7.23	14.61	15.44
1984-07-26	13:22:00	23	9.1	13.33	15.9	8.66	15.9	13.52
1984-07-26	13:32:00	24	7.37	16.85	15.08	7.67	16.52	17.5
1984-07-26	13:42:00	25	8.56	14.92	17.34	8.91	17.16	14.14
1984-07-26	14:10:00	26	7.27	16.61	14.92	7.55	15.7	17.45
1984-07-26	14:18:00	27	9.28	15.13	17.69	9.48	19.36	16.12
1984-07-26	14:30:00	28	7.35	15.93	14.29	7.45	14.57	14.89
1984-07-26	14:39:00	29	7.48	16.1	14.82	8.05	15.91	18.18
1984-07-26	15:17:00	30	7.82	16.22	15.5	7.33	15.88	17.53
1984-07-26	15:29:00	31	8.46	14.02	15.77	9.04	17.26	15.08
1984-07-26	16:03:00	32	6.99	14.26	13.86	7.29	14.14	15.14
1984-07-26	16:13:00	33	6.74	13.9	13.46	7	13.92	14.3
1984-11-21	11:54:00	34	7.82	16.62	14.75	7.08	14.34	16.4
1984-11-21	12:03:00	35	7.69	12.72	14.71	7.56	15.38	12.8
1984-11-21	12:12:00	36	8	16.64	15.54	7.36	14.54	16.38
1984-11-21	12:26:00	37	7.89	12.75	14.67	7.43	14.78	12.54
1984-11-21	12:37:00	38	7.48	15.95	14.67	7.94	14.33	16.06
1984-11-21	13:04:00	39	6.49	13.72	13.3	7.05	13.37	14.29
1984-11-21	13:16:00	40	8.06	13.42	15.7	8.35	16.04	14.31
1984-11-21	16:46:00	41	7.43	12.02	14.44	7.98	14.79	12.64
1984-11-21	17:09:00	42	8.18	13.57	15.73	8.4	16.54	13.88
1984-11-21	17:18:00	43	7.37	15.6	14.68	7.62	15.17	15.9
1984-11-22	09:14:00	44	6.72	13.92	13.18	6.4	13.1	14.05
1984-11-22	09:22:00	45	8.42	14.03	16.16	8.6	17.63	15.4
1984-11-22	09:29:00	46	6.82	14.59	14.12	7.24	14.06	15.13
