# Supplementary material for: Beetling the heat – the diurnal Namib Desert beetle Onymacris plana cools by running
Source: J Exp Biol. 2025 Aug 14;228(16):jeb250379. doi: 10.1242/jeb.250379 (PMC12401538; doi:10.1242/jeb.250379)
Supplement: Table S4. Laboratory simulations of running or standing of O.plana under different conditions of radiation and wind (see Results: Heat transfer in the laboratory) [file jexbio-228-250379-TableS4.xlsx]

## Sheet: Table S4
ID#	Alive or Dead	Sex	D-VD	EW	EL
2	alive	M	7.46	16.17	14.44
8	alive	M	6.92	15.36	14.04
9	alive	M	6.82	15	13.94
10	alive	M	7.32	16.46	14.7
11	alive	M	6.82	13.7	13.52
12	alive	M	8.02	17.8	15.89
1	dead	M	7.26	16.58	14.81
3	dead	M	7.72	16.5	14.46
4	dead	M	7.78	16.68	15.24
5	dead	M	7.41	16.32	14.84
6	dead	M	7.26	15.54	14.56
7	dead	M	7.54	17.36	15.53
13	dead	F	8.81	14.2	16.8
14	dead	F	8.16	18.53	16.24
15	dead	F	8.57	14.18	16.34
22	dead	F	8.3	12.54	19.24
23	dead	F	8.9	19.28	20.24
24	dead	F	9.06	14.87	21.56
25	dead	F	8.41	13.36	19.26
16	dead	M	7.91	17.12	15.59
17	dead	M	7.12	15.96	14.37
18	dead	M	7.64	18.7	16.31
19	dead	M	8.42	18.57	16.29
20	dead	M	7.25	15.56	14.09
21	dead	M	6.7	13	12.62
Variable	Description
ID#	Beetle individual label
Alive or Dead	Beetle alive or dead
Sex	Gender of individual (F=female M=male)
T-amb	Ambient air temperature in temperature-controlled laboratory (ºC)
Radiant Flux	Radiant flux adjusted by moving quartz-halogen lamp higher or lower above beetle (W/m2)
Wind category	Category of side wind in experiment (the same whether on or off) (m/s)
Treat-ment	Number assigned to the treatment
Head-wind	Headwind of 1 m/s if fan on or 0 if fan off
Side-wind	Side wind of wind category if fan on or 0 if fan off (m/s)
Simula-tion	Simulated running or standing or both or neither
T-abd	Beetle body temperature measured by probe in abdomen (ºC)
T-thx	Beetle body temperature measured by probe in prothorax (ºC)
D-VD	Dorso-ventral depth of beetle (mm)
EW	Elytra width of beetle (mm)
EL	Elytra length of beetle (mm)
ID#	Alive or Dead	Sex	Tamb	Radiant flux	Wind category	Treat-ment	Head-wind	Side-wind	Simulation	Tabd	Tthx
2	alive	M	25	200	0.3	1	1	0	run	23.7	23.4
2	alive	M	25	200	1	1	1	0	run	26.1	26.6
2	alive	M	25	200	1.6	1	1	0	run	27.7	26.9
2	alive	M	25	200	0.3	2	1	0.3	run+wind	23.6	23.4
2	alive	M	25	200	1	2	1	1	run+wind	26	26.7
2	alive	M	25	200	1.6	2	1	1.6	run+wind	27.5	26.4
2	alive	M	25	200	0.3	3	0	0.3	wind+stand	24.2	24.3
2	alive	M	25	200	1	3	0	1	wind+stand	25.7	25.9
2	alive	M	25	200	1.6	3	0	1.6	wind+stand	27.1	26.3
2	alive	M	25	200	0.3	4	0	0	still air	26.4	26.5
2	alive	M	25	200	1	4	0	0	still air	29.8	30.1
2	alive	M	25	200	1.6	4	0	0	still air	30.3	30.2
2	alive	M	25	500	0.3	1	1	0	run	26.2	25.1
2	alive	M	25	500	1	1	1	0	run	28.9	29.5
2	alive	M	25	500	1.6	1	1	0	run	31.8	29.6
2	alive	M	25	500	0.3	2	1	0.3	run+wind	26.1	25
2	alive	M	25	500	1	2	1	1	run+wind	29.3	30.2
2	alive	M	25	500	1.6	2	1	1.6	run+wind	31.5	29.4
2	alive	M	25	500	0.3	3	0	0.3	wind+stand	27.4	27.3
2	alive	M	25	500	1	3	0	1	wind+stand	28.5	28.6
2	alive	M	25	500	1.6	3	0	1.6	wind+stand	31	28.6
2	alive	M	25	500	0.3	4	0	0	still air	32.7	31.8
2	alive	M	25	500	1	4	0	0	still air	34.7	35.3
2	alive	M	25	500	1.6	4	0	0	still air	38.8	37.2
2	alive	M	25	900	0.3	1	1	0	run	31	30.7
2	alive	M	25	900	1	1	1	0	run	33.5	34.8
2	alive	M	25	900	1.6	1	1	0	run	37.7	34
2	alive	M	25	900	0.3	2	1	0.3	run+wind	31.1	30.5
2	alive	M	25	900	1	2	1	1	run+wind	34	35.9
2	alive	M	25	900	1.6	2	1	1.6	run+wind	37	32.7
2	alive	M	25	900	0.3	3	0	0.3	wind+stand	34.4	35.3
2	alive	M	25	900	1	3	0	1	wind+stand	32.4	32.6
2	alive	M	25	900	1.6	3	0	1.6	wind+stand	35.7	32.9
2	alive	M	25	900	0.3	4	0	0	still air	44.5	43.9
2	alive	M	25	900	1	4	0	0	still air	46.6	47.2
2	alive	M	25	900	1.6	4	0	0	still air	48.9	45
8	alive	M	25	200	0.3	1	1	0	run	29	29.7
8	alive	M	25	200	1	1	1	0	run	27.5	26.8
8	alive	M	25	200	1.6	1	1	0	run	24.4	24.1
8	alive	M	25	200	0.3	2	1	0.3	run+wind	28.9	29.7
8	alive	M	25	200	1	2	1	1	run+wind	27.2	26.5
8	alive	M	25	200	1.6	2	1	1.6	run+wind	24.5	24.4
8	alive	M	25	200	0.3	3	0	0.3	wind+stand	29.4	30.2
8	alive	M	25	200	1	3	0	1	wind+stand	26.9	26.5
8	alive	M	25	200	1.6	3	0	1.6	wind+stand	24.6	24.6
8	alive	M	25	200	0.3	4	0	0	still air	32	32.5
8	alive	M	25	200	1	4	0	0	still air	29.9	29.6
8	alive	M	25	200	1.6	4	0	0	still air	29	29.3
8	alive	M	25	500	0.3	1	1	0	run	32.1	33.8
8	alive	M	25	500	1	1	1	0	run	31.1	29.8
8	alive	M	25	500	1.6	1	1	0	run	29.6	29.3
8	alive	M	25	500	0.3	2	1	0.3	run+wind	32.2	34.1
8	alive	M	25	500	1	2	1	1	run+wind	32.2	30.1
8	alive	M	25	500	1.6	2	1	1.6	run+wind	28.5	28.9
8	alive	M	25	500	0.3	3	0	0.3	wind+stand	33.1	35.2
8	alive	M	25	500	1	3	0	1	wind+stand	31.2	30
8	alive	M	25	500	1.6	3	0	1.6	wind+stand	28.5	29
8	alive	M	25	500	0.3	4	0	0	still air	40.2	41.6
8	alive	M	25	500	1	4	0	0	still air	38.3	37.6
8	alive	M	25	500	1.6	4	0	0	still air	37	38.2
8	alive	M	25	900	0.3	1	1	0	run	36.9	39.7
8	alive	M	25	900	1	1	1	0	run	37.5	34
8	alive	M	25	900	1.6	1	1	0	run	35.2	34.9
8	alive	M	25	900	0.3	2	1	0.3	run+wind	36.9	40
8	alive	M	25	900	1	2	1	1	run+wind	39.6	34.4
8	alive	M	25	900	1.6	2	1	1.6	run+wind	32.8	33.4
8	alive	M	25	900	0.3	3	0	0.3	wind+stand	38.5	42.8
8	alive	M	25	900	1	3	0	1	wind+stand	36.9	35.2
8	alive	M	25	900	1.6	3	0	1.6	wind+stand	32.6	33.6
8	alive	M	25	900	0.3	4	0	0	still air	47.5	50.7
8	alive	M	25	900	1	4	0	0	still air	51.3	50.1
8	alive	M	25	900	1.6	4	0	0	still air	45.3	47.4
9	alive	M	25	200	0.3	1	1	0	run	24.5	23.6
9	alive	M	25	200	1	1	1	0	run	28.8	28.2
9	alive	M	25	200	1.6	1	1	0	run	27.9	27.5
9	alive	M	25	200	0.3	2	1	0.3	run+wind	24.7	23.9
9	alive	M	25	200	1	2	1	1	run+wind	28.8	28.2
9	alive	M	25	200	1.6	2	1	1.6	run+wind	27.5	27.2
9	alive	M	25	200	0.3	3	0	0.3	wind+stand	25.5	25.1
9	alive	M	25	200	1	3	0	1	wind+stand	28.2	28
9	alive	M	25	200	1.6	3	0	1.6	wind+stand	27	27.2
9	alive	M	25	200	0.3	4	0	0	still air	27.3	27.3
9	alive	M	25	200	1	4	0	0	still air	32.2	32.2
9	alive	M	25	200	1.6	4	0	0	still air	31.2	31.2
9	alive	M	25	500	0.3	1	1	0	run	29.7	27.6
9	alive	M	25	500	1	1	1	0	run	32.4	31.5
9	alive	M	25	500	1.6	1	1	0	run	31	30.2
9	alive	M	25	500	0.3	2	1	0.3	run+wind	29.7	27.5
9	alive	M	25	500	1	2	1	1	run+wind	32.8	32
9	alive	M	25	500	1.6	2	1	1.6	run+wind	30.6	29.8
9	alive	M	25	500	0.3	3	0	0.3	wind+stand	31.6	30.4
9	alive	M	25	500	1	3	0	1	wind+stand	32.5	32.3
9	alive	M	25	500	1.6	3	0	1.6	wind+stand	29.7	30.2
9	alive	M	25	500	0.3	4	0	0	still air	35.7	35.5
9	alive	M	25	500	1	4	0	0	still air	39.3	39.4
9	alive	M	25	500	1.6	4	0	0	still air	37.8	38.3
9	alive	M	25	900	0.3	1	1	0	run	36.1	32.3
9	alive	M	25	900	1	1	1	0	run	37.4	36.1
9	alive	M	25	900	1.6	1	1	0	run	35.8	35.6
9	alive	M	25	900	0.3	2	1	0.3	run+wind	36.1	32.2
9	alive	M	25	900	1	2	1	1	run+wind	38.8	37.4
9	alive	M	25	900	1.6	2	1	1.6	run+wind	35	34.8
9	alive	M	25	900	0.3	3	0	0.3	wind+stand	38.8	36.9
9	alive	M	25	900	1	3	0	1	wind+stand	37.7	37.5
9	alive	M	25	900	1.6	3	0	1.6	wind+stand	33.8	35.5
9	alive	M	25	900	0.3	4	0	0	still air	47.1	46.5
9	alive	M	25	900	1	4	0	0	still air	47.9	48.2
9	alive	M	25	900	1.6	4	0	0	still air	49.5	48.8
10	alive	M	25	200	0.3	1	1	0	run	29.5	28.5
10	alive	M	25	200	1	1	1	0	run	31.5	30.5
10	alive	M	25	200	1.6	1	1	0	run	23.4	23.2
10	alive	M	25	200	0.3	2	1	0.3	run+wind	29.6	28.7
10	alive	M	25	200	1	2	1	1	run+wind	31.9	30.5
10	alive	M	25	200	1.6	2	1	1.6	run+wind	23.6	23.4
10	alive	M	25	200	0.3	3	0	0.3	wind+stand	30	29.7
10	alive	M	25	200	1	3	0	1	wind+stand	31.8	30.4
10	alive	M	25	200	1.6	3	0	1.6	wind+stand	23.3	23.5
10	alive	M	25	200	0.3	4	0	0	still air	33.3	33.3
10	alive	M	25	200	1	4	0	0	still air	35.4	34.6
10	alive	M	25	200	1.6	4	0	0	still air	29.7	30.7
10	alive	M	25	500	0.3	1	1	0	run	32.7	30.4
10	alive	M	25	500	1	1	1	0	run	35.8	32.9
10	alive	M	25	500	1.6	1	1	0	run	30.1	30.4
10	alive	M	25	500	0.3	2	1	0.3	run+wind	33.7	30.9
10	alive	M	25	500	1	2	1	1	run+wind	37.2	33.4
10	alive	M	25	500	1.6	2	1	1.6	run+wind	28.3	29.1
10	alive	M	25	500	0.3	3	0	0.3	wind+stand	35.1	33.9
10	alive	M	25	500	1	3	0	1	wind+stand	36.7	33.2
10	alive	M	25	500	1.6	3	0	1.6	wind+stand	28.6	30
10	alive	M	25	500	0.3	4	0	0	still air	39.8	40
10	alive	M	25	500	1	4	0	0	still air	44.6	42.2
10	alive	M	25	500	1.6	4	0	0	still air	37.6	39.6
10	alive	M	25	900	0.3	1	1	0	run	39.6	36.3
10	alive	M	25	900	1	1	1	0	run	43.4	38.2
10	alive	M	25	900	1.6	1	1	0	run	35.5	35.4
10	alive	M	25	900	0.3	2	1	0.3	run+wind	40.8	37.2
10	alive	M	25	900	1	2	1	1	run+wind	45.9	38.7
10	alive	M	25	900	1.6	2	1	1.6	run+wind	33.3	33.9
10	alive	M	25	900	0.3	3	0	0.3	wind+stand	43.6	42.6
10	alive	M	25	900	1	3	0	1	wind+stand	44.6	38
10	alive	M	25	900	1.6	3	0	1.6	wind+stand	33.5	34.8
10	alive	M	25	900	0.3	4	0	0	still air	52.5	52.1
10	alive	M	25	900	1	4	0	0	still air	56.2	53.3
10	alive	M	25	900	1.6	4	0	0	still air	47.3	48.9
11	alive	M	25	200	0.3	1	1	0	run	29.7	29.3
11	alive	M	25	200	1	1	1	0	run	30.6	30.3
11	alive	M	25	200	1.6	1	1	0	run	30.6	31.4
11	alive	M	25	200	0.3	2	1	0.3	run+wind	30.2	29.9
11	alive	M	25	200	1	2	1	1	run+wind	30.9	30.6
11	alive	M	25	200	1.6	2	1	1.6	run+wind	30	30.6
11	alive	M	25	200	0.3	3	0	0.3	wind+stand	30.9	31
11	alive	M	25	200	1	3	0	1	wind+stand	30.8	30.7
11	alive	M	25	200	1.6	3	0	1.6	wind+stand	29.8	30.6
11	alive	M	25	200	0.3	4	0	0	still air	34.4	34.7
11	alive	M	25	200	1	4	0	0	still air	34.6	34.7
11	alive	M	25	200	1.6	4	0	0	still air	34.2	35
11	alive	M	25	500	0.3	1	1	0	run	34.7	34.3
11	alive	M	25	500	1	1	1	0	run	35.1	34.6
11	alive	M	25	500	1.6	1	1	0	run	31.9	33.1
11	alive	M	25	500	0.3	2	1	0.3	run+wind	35	34.7
11	alive	M	25	500	1	2	1	1	run+wind	35	34.7
11	alive	M	25	500	1.6	2	1	1.6	run+wind	31.6	32.9
11	alive	M	25	500	0.3	3	0	0.3	wind+stand	36.7	37.2
11	alive	M	25	500	1	3	0	1	wind+stand	34.7	34.7
11	alive	M	25	500	1.6	3	0	1.6	wind+stand	31.1	33.1
11	alive	M	25	500	0.3	4	0	0	still air	41.7	42.5
11	alive	M	25	500	1	4	0	0	still air	42.2	42.4
11	alive	M	25	500	1.6	4	0	0	still air	40	42.2
11	alive	M	25	900	0.3	1	1	0	run	39.2	38.8
11	alive	M	25	900	1	1	1	0	run	39.3	38.4
11	alive	M	25	900	1.6	1	1	0	run	36.7	38.9
11	alive	M	25	900	0.3	2	1	0.3	run+wind	39.5	39.1
11	alive	M	25	900	1	2	1	1	run+wind	39.1	38.5
11	alive	M	25	900	1.6	2	1	1.6	run+wind	35.5	37.7
11	alive	M	25	900	0.3	3	0	0.3	wind+stand	41.4	42.4
11	alive	M	25	900	1	3	0	1	wind+stand	38.6	38.5
11	alive	M	25	900	1.6	3	0	1.6	wind+stand	34.2	37.7
11	alive	M	25	900	0.3	4	0	0	still air	51.8	52.4
11	alive	M	25	900	1	4	0	0	still air	50	49.9
11	alive	M	25	900	1.6	4	0	0	still air	50.5	53.4
12	alive	M	25	200	0.3	1	1	0	run	34.3	33.5
12	alive	M	25	200	1	1	1	0	run	28.9	28.5
12	alive	M	25	200	1.6	1	1	0	run	30.3	29.5
12	alive	M	25	200	0.3	2	1	0.3	run+wind	34.3	33.4
12	alive	M	25	200	1	2	1	1	run+wind	29.1	28.7
12	alive	M	25	200	1.6	2	1	1.6	run+wind	30	29.3
12	alive	M	25	200	0.3	3	0	0.3	wind+stand	34.9	34.5
12	alive	M	25	200	1	3	0	1	wind+stand	29.2	29.1
12	alive	M	25	200	1.6	3	0	1.6	wind+stand	30.1	29.8
12	alive	M	25	200	0.3	4	0	0	still air	37.5	37.3
12	alive	M	25	200	1	4	0	0	still air	32.4	32.8
12	alive	M	25	200	1.6	4	0	0	still air	34.3	34.4
12	alive	M	25	500	0.3	1	1	0	run	33.8	31.6
12	alive	M	25	500	1	1	1	0	run	33.9	33.4
12	alive	M	25	500	1.6	1	1	0	run	35.2	34.8
12	alive	M	25	500	0.3	2	1	0.3	run+wind	34.2	32.4
12	alive	M	25	500	1	2	1	1	run+wind	34.7	33.9
12	alive	M	25	500	1.6	2	1	1.6	run+wind	34.1	34
12	alive	M	25	500	0.3	3	0	0.3	wind+stand	37.5	36.3
12	alive	M	25	500	1	3	0	1	wind+stand	34.8	34.5
12	alive	M	25	500	1.6	3	0	1.6	wind+stand	33.9	34.3
12	alive	M	25	500	0.3	4	0	0	still air	43.7	43.2
12	alive	M	25	500	1	4	0	0	still air	42.5	43
12	alive	M	25	500	1.6	4	0	0	still air	42.8	43.6
12	alive	M	25	900	0.3	1	1	0	run	44.1	40.5
12	alive	M	25	900	1	1	1	0	run	39	38.4
12	alive	M	25	900	1.6	1	1	0	run	38.7	38.6
12	alive	M	25	900	0.3	2	1	0.3	run+wind	44.3	40.6
12	alive	M	25	900	1	2	1	1	run+wind	40.8	39.8
12	alive	M	25	900	1.6	2	1	1.6	run+wind	37.1	37.5
12	alive	M	25	900	0.3	3	0	0.3	wind+stand	47.4	45.7
12	alive	M	25	900	1	3	0	1	wind+stand	40.7	40.5
12	alive	M	25	900	1.6	3	0	1.6	wind+stand	36.9	37.9
12	alive	M	25	900	0.3	4	0	0	still air	56.9	54.9
12	alive	M	25	900	1	4	0	0	still air	54.3	52.2
12	alive	M	25	900	1.6	4	0	0	still air	52.7	51.9
1	dead	M	25	200	0.3	1	1	0	run	27.6	26.5
1	dead	M	25	200	1	1	1	0	run	24.5	23.2
1	dead	M	25	200	1.6	1	1	0	run	29.5	27.9
1	dead	M	25	200	0.3	2	1	0.3	run+wind	27.5	26.3
1	dead	M	25	200	1	2	1	1	run+wind	24.8	23.2
1	dead	M	25	200	1.6	2	1	1.6	run+wind	28.8	27.6
1	dead	M	25	200	0.3	3	0	0.3	wind+stand	28.1	27.4
1	dead	M	25	200	1	3	0	1	wind+stand	24.4	23.4
1	dead	M	25	200	1.6	3	0	1.6	wind+stand	28.7	27.6
1	dead	M	25	200	0.3	4	0	0	still air	30.2	29.6
1	dead	M	25	200	1	4	0	0	still air	28.6	27.8
1	dead	M	25	200	1.6	4	0	0	still air	32.8	31.8
1	dead	M	25	500	0.3	1	1	0	run	31.6	29
1	dead	M	25	500	1	1	1	0	run	29.4	26.5
1	dead	M	25	500	1.6	1	1	0	run	33	30
1	dead	M	25	500	0.3	2	1	0.3	run+wind	31.6	28.9
1	dead	M	25	500	1	2	1	1	run+wind	30.2	26.7
1	dead	M	25	500	1.6	2	1	1.6	run+wind	31.6	29.6
1	dead	M	25	500	0.3	3	0	0.3	wind+stand	31.3	29.5
1	dead	M	25	500	1	3	0	1	wind+stand	28.8	26.5
1	dead	M	25	500	1.6	3	0	1.6	wind+stand	31.4	29.3
1	dead	M	25	500	0.3	4	0	0	still air	38.5	37.2
1	dead	M	25	500	1	4	0	0	still air	36.4	34.3
1	dead	M	25	500	1.6	4	0	0	still air	39.4	37.8
1	dead	M	25	900	0.3	1	1	0	run	38.8	34
1	dead	M	25	900	1	1	1	0	run	35.8	30.9
1	dead	M	25	900	1.6	1	1	0	run	40	34.6
1	dead	M	25	900	0.3	2	1	0.3	run+wind	39.2	34
1	dead	M	25	900	1	2	1	1	run+wind	37	31
1	dead	M	25	900	1.6	2	1	1.6	run+wind	38.2	33.1
1	dead	M	25	900	0.3	3	0	0.3	wind+stand	42.4	38.4
1	dead	M	25	900	1	3	0	1	wind+stand	34.3	30.6
1	dead	M	25	900	1.6	3	0	1.6	wind+stand	37.6	33
1	dead	M	25	900	0.3	4	0	0	still air	51	48
1	dead	M	25	900	1	4	0	0	still air	46.3	42.7
1	dead	M	25	900	1.6	4	0	0	still air	50.9	47.5
3	dead	M	25	200	0.3	1	1	0	run	24.4	23.5
3	dead	M	25	200	1	1	1	0	run	25.3	24.4
3	dead	M	25	200	1.6	1	1	0	run	28	27.2
3	dead	M	25	200	0.3	2	1	0.3	run+wind	24.6	23.7
3	dead	M	25	200	1	2	1	1	run+wind	25.3	24.4
3	dead	M	25	200	1.6	2	1	1.6	run+wind	27.5	26.6
3	dead	M	25	200	0.3	3	0	0.3	wind+stand	25.3	24.7
3	dead	M	25	200	1	3	0	1	wind+stand	25.3	24.5
3	dead	M	25	200	1.6	3	0	1.6	wind+stand	27.3	26.8
3	dead	M	25	200	0.3	4	0	0	still air	27.9	27.3
3	dead	M	25	200	1	4	0	0	still air	28.8	28.3
3	dead	M	25	200	1.6	4	0	0	still air	31.5	31.1
3	dead	M	25	500	0.3	1	1	0	run	27.5	25.5
3	dead	M	25	500	1	1	1	0	run	27.6	27.6
3	dead	M	25	500	1.6	1	1	0	run	31.3	29.4
3	dead	M	25	500	0.3	2	1	0.3	run+wind	27.5	25.5
3	dead	M	25	500	1	2	1	1	run+wind	29.3	27.3
3	dead	M	25	500	1.6	2	1	1.6	run+wind	30.2	28.4
3	dead	M	25	500	0.3	3	0	0.3	wind+stand	29.4	28.1
3	dead	M	25	500	1	3	0	1	wind+stand	29.5	28.1
3	dead	M	25	500	1.6	3	0	1.6	wind+stand	30.2	29
3	dead	M	25	500	0.3	4	0	0	still air	33.8	32.6
3	dead	M	25	500	1	4	0	0	still air	37.4	36.4
3	dead	M	25	500	1.6	4	0	0	still air	38.6	38
3	dead	M	25	900	0.3	1	1	0	run	31.9	28.4
3	dead	M	25	900	1	1	1	0	run	35.2	31.8
3	dead	M	25	900	1.6	1	1	0	run	35.8	32.4
3	dead	M	25	900	0.3	2	1	0.3	run+wind	32.1	28.4
3	dead	M	25	900	1	2	1	1	run+wind	35.2	31.4
3	dead	M	25	900	1.6	2	1	1.6	run+wind	34.2	30.8
3	dead	M	25	900	0.3	3	0	0.3	wind+stand	35.2	32.5
3	dead	M	25	900	1	3	0	1	wind+stand	35.6	32.9
3	dead	M	25	900	1.6	3	0	1.6	wind+stand	34.5	32.3
3	dead	M	25	900	0.3	4	0	0	still air	43.8	41.5
3	dead	M	25	900	1	4	0	0	still air	47.9	46.1
3	dead	M	25	900	1.6	4	0	0	still air	48	46.7
4	dead	M	25	200	0.3	1	1	0	run	28.8	28.2
4	dead	M	25	200	1	1	1	0	run	27.2	26.5
4	dead	M	25	200	1.6	1	1	0	run	23.9	23.2
4	dead	M	25	200	0.3	2	1	0.3	run+wind	28.9	28.1
4	dead	M	25	200	1	2	1	1	run+wind	27.2	26.3
4	dead	M	25	200	1.6	2	1	1.6	run+wind	23.7	23
4	dead	M	25	200	0.3	3	0	0.3	wind+stand	29.6	29.1
4	dead	M	25	200	1	3	0	1	wind+stand	27.3	26.7
4	dead	M	25	200	1.6	3	0	1.6	wind+stand	23.9	23.5
4	dead	M	25	200	0.3	4	0	0	still air	31.6	31.2
4	dead	M	25	200	1	4	0	0	still air	30.6	30.4
4	dead	M	25	200	1.6	4	0	0	still air	27.5	27.3
4	dead	M	25	500	0.3	1	1	0	run	31.7	30.1
4	dead	M	25	500	1	1	1	0	run	31.1	29.4
4	dead	M	25	500	1.6	1	1	0	run	29.4	27.5
4	dead	M	25	500	0.3	2	1	0.3	run+wind	31.9	30.1
4	dead	M	25	500	1	2	1	1	run+wind	31.3	29.1
4	dead	M	25	500	1.6	2	1	1.6	run+wind	28.4	26.7
4	dead	M	25	500	0.3	3	0	0.3	wind+stand	34.2	32.8
4	dead	M	25	500	1	3	0	1	wind+stand	31.4	30.1
4	dead	M	25	500	1.6	3	0	1.6	wind+stand	28.4	27.4
4	dead	M	25	500	0.3	4	0	0	still air	39.4	38.4
4	dead	M	25	500	1	4	0	0	still air	39.2	38.3
4	dead	M	25	500	1.6	4	0	0	still air	34	34.6
4	dead	M	25	900	0.3	1	1	0	run	37.2	34.1
4	dead	M	25	900	1	1	1	0	run	35	32.2
4	dead	M	25	900	1.6	1	1	0	run	33.6	30.9
4	dead	M	25	900	0.3	2	1	0.3	run+wind	37.4	34.1
4	dead	M	25	900	1	2	1	1	run+wind	35.1	31.3
4	dead	M	25	900	1.6	2	1	1.6	run+wind	32.7	30
4	dead	M	25	900	0.3	3	0	0.3	wind+stand	41.9	39.3
4	dead	M	25	900	1	3	0	1	wind+stand	35.8	33.5
4	dead	M	25	900	1.6	3	0	1.6	wind+stand	33.1	31.5
4	dead	M	25	900	0.3	4	0	0	still air	49.8	48.2
4	dead	M	25	900	1	4	0	0	still air	47.3	45.8
4	dead	M	25	900	1.6	4	0	0	still air	46.4	45.2
5	dead	M	25	200	0.3	1	1	0	run	23.9	23
5	dead	M	25	200	1	1	1	0	run	27.2	26.3
5	dead	M	25	200	1.6	1	1	0	run	28.5	27.5
5	dead	M	25	200	0.3	2	1	0.3	run+wind	23.9	23
5	dead	M	25	200	1	2	1	1	run+wind	27.4	26.4
5	dead	M	25	200	1.6	2	1	1.6	run+wind	28.2	27.3
5	dead	M	25	200	0.3	3	0	0.3	wind+stand	24.6	24
5	dead	M	25	200	1	3	0	1	wind+stand	27.3	26.6
5	dead	M	25	200	1.6	3	0	1.6	wind+stand	28.1	27.3
5	dead	M	25	200	0.3	4	0	0	still air	27.3	26.7
5	dead	M	25	200	1	4	0	0	still air	30.6	30
5	dead	M	25	200	1.6	4	0	0	still air	31.6	31.3
5	dead	M	25	500	0.3	1	1	0	run	28.7	26.6
5	dead	M	25	500	1	1	1	0	run	31.8	29.6
5	dead	M	25	500	1.6	1	1	0	run	31.8	29.7
5	dead	M	25	500	0.3	2	1	0.3	run+wind	28.8	26.6
5	dead	M	25	500	1	2	1	1	run+wind	32.3	29.5
5	dead	M	25	500	1.6	2	1	1.6	run+wind	32	29.5
5	dead	M	25	500	0.3	3	0	0.3	wind+stand	31.3	29.4
5	dead	M	25	500	1	3	0	1	wind+stand	31.9	30.2
5	dead	M	25	500	1.6	3	0	1.6	wind+stand	31.6	29.7
5	dead	M	25	500	0.3	4	0	0	still air	37.1	35.5
5	dead	M	25	500	1	4	0	0	still air	39.8	38.2
5	dead	M	25	500	1.6	4	0	0	still air	40.1	38.5
5	dead	M	25	900	0.3	1	1	0	run	36.3	32.2
5	dead	M	25	900	1	1	1	0	run	35.7	32
5	dead	M	25	900	1.6	1	1	0	run	37.9	34
5	dead	M	25	900	0.3	2	1	0.3	run+wind	36.4	32.1
5	dead	M	25	900	1	2	1	1	run+wind	36.9	33
5	dead	M	25	900	1.6	2	1	1.6	run+wind	37.3	33.2
5	dead	M	25	900	0.3	3	0	0.3	wind+stand	40.1	36.7
5	dead	M	25	900	1	3	0	1	wind+stand	37.1	34.1
5	dead	M	25	900	1.6	3	0	1.6	wind+stand	37	33.7
5	dead	M	25	900	0.3	4	0	0	still air	48.7	45.9
5	dead	M	25	900	1	4	0	0	still air	50.4	47.6
5	dead	M	25	900	1.6	4	0	0	still air	50.8	48
6	dead	M	25	200	0.3	1	1	0	run	27.1	26.3
6	dead	M	25	200	1	1	1	0	run	26.7	25.9
6	dead	M	25	200	1.6	1	1	0	run	23.2	22.5
6	dead	M	25	200	0.3	2	1	0.3	run+wind	27	26.2
6	dead	M	25	200	1	2	1	1	run+wind	26.4	25.4
6	dead	M	25	200	1.6	2	1	1.6	run+wind	22.8	22.2
6	dead	M	25	200	0.3	3	0	0.3	wind+stand	27.7	27.2
6	dead	M	25	200	1	3	0	1	wind+stand	26.3	25.7
6	dead	M	25	200	1.6	3	0	1.6	wind+stand	22.8	22.3
6	dead	M	25	200	0.3	4	0	0	still air	30.7	30.2
6	dead	M	25	200	1	4	0	0	still air	30.3	29.8
6	dead	M	25	200	1.6	4	0	0	still air	26.6	26.4
6	dead	M	25	500	0.3	1	1	0	run	31.4	29.5
6	dead	M	25	500	1	1	1	0	run	30.5	28.4
6	dead	M	25	500	1.6	1	1	0	run	28.3	26.5
6	dead	M	25	500	0.3	2	1	0.3	run+wind	31.7	29.7
6	dead	M	25	500	1	2	1	1	run+wind	30.1	27.7
6	dead	M	25	500	1.6	2	1	1.6	run+wind	26.9	25.4
6	dead	M	25	500	0.3	3	0	0.3	wind+stand	33	31.5
6	dead	M	25	500	1	3	0	1	wind+stand	30.3	28.8
6	dead	M	25	500	1.6	3	0	1.6	wind+stand	27.1	25.8
6	dead	M	25	500	0.3	4	0	0	still air	39.1	38
6	dead	M	25	500	1	4	0	0	still air	38.2	37
6	dead	M	25	500	1.6	4	0	0	still air	35.2	34.7
6	dead	M	25	900	0.3	1	1	0	run	37.6	34
6	dead	M	25	900	1	1	1	0	run	35.1	31.7
6	dead	M	25	900	1.6	1	1	0	run	34.5	31.1
6	dead	M	25	900	0.3	2	1	0.3	run+wind	37.8	34
6	dead	M	25	900	1	2	1	1	run+wind	34.9	30.6
6	dead	M	25	900	1.6	2	1	1.6	run+wind	32.6	29.6
6	dead	M	25	900	0.3	3	0	0.3	wind+stand	40.8	38.1
6	dead	M	25	900	1	3	0	1	wind+stand	35.3	32.8
6	dead	M	25	900	1.6	3	0	1.6	wind+stand	33.1	30.4
6	dead	M	25	900	0.3	4	0	0	still air	49.7	47.4
6	dead	M	25	900	1	4	0	0	still air	47.6	46
6	dead	M	25	900	1.6	4	0	0	still air	47.2	45.7
7	dead	M	25	200	0.3	1	1	0	run	25	24.4
7	dead	M	25	200	1	1	1	0	run	27.6	27.1
7	dead	M	25	200	1.6	1	1	0	run	28.8	28.4
7	dead	M	25	200	0.3	2	1	0.3	run+wind	24.9	24.3
7	dead	M	25	200	1	2	1	1	run+wind	27.5	26.9
7	dead	M	25	200	1.6	2	1	1.6	run+wind	28.4	28.2
7	dead	M	25	200	0.3	3	0	0.3	wind+stand	25.7	25.5
7	dead	M	25	200	1	3	0	1	wind+stand	27.5	27.3
7	dead	M	25	200	1.6	3	0	1.6	wind+stand	28.2	28
7	dead	M	25	200	0.3	4	0	0	still air	28.3	28.2
7	dead	M	25	200	1	4	0	0	still air	31.2	31.1
7	dead	M	25	200	1.6	4	0	0	still air	32	32.1
7	dead	M	25	500	0.3	1	1	0	run	29.2	28.1
7	dead	M	25	500	1	1	1	0	run	30.5	29.5
7	dead	M	25	500	1.6	1	1	0	run	32.3	31.4
7	dead	M	25	500	0.3	2	1	0.3	run+wind	29.4	28.3
7	dead	M	25	500	1	2	1	1	run+wind	30.4	29.4
7	dead	M	25	500	1.6	2	1	1.6	run+wind	31.3	30.9
7	dead	M	25	500	0.3	3	0	0.3	wind+stand	31.8	31.7
7	dead	M	25	500	1	3	0	1	wind+stand	30.6	30.2
7	dead	M	25	500	1.6	3	0	1.6	wind+stand	31.2	30.9
7	dead	M	25	500	0.3	4	0	0	still air	37.1	37.2
7	dead	M	25	500	1	4	0	0	still air	38.7	38.8
7	dead	M	25	500	1.6	4	0	0	still air	38.9	39.4
7	dead	M	25	900	0.3	1	1	0	run	32.3	30.1
7	dead	M	25	900	1	1	1	0	run	36.9	35.4
7	dead	M	25	900	1.6	1	1	0	run	36.2	35
7	dead	M	25	900	0.3	2	1	0.3	run+wind	32.6	30.5
7	dead	M	25	900	1	2	1	1	run+wind	36.9	35.1
7	dead	M	25	900	1.6	2	1	1.6	run+wind	35.1	34.5
7	dead	M	25	900	0.3	3	0	0.3	wind+stand	36.5	35.9
7	dead	M	25	900	1	3	0	1	wind+stand	37	36.5
7	dead	M	25	900	1.6	3	0	1.6	wind+stand	35.3	34.7
7	dead	M	25	900	0.3	4	0	0	still air	44.5	44.5
7	dead	M	25	900	1	4	0	0	still air	48.5	49.5
7	dead	M	25	900	1.6	4	0	0	still air	47.7	49.1
13	dead	F	25	200	0.3	1	1	0	run	26.7	25.7
13	dead	F	25	200	1	1	1	0	run	31.3	30.4
13	dead	F	25	200	1.6	1	1	0	run	31.8	30.8
13	dead	F	25	200	0.3	2	1	0.3	run+wind	26.9	25.9
13	dead	F	25	200	1	2	1	1	run+wind	31.5	30.3
13	dead	F	25	200	1.6	2	1	1.6	run+wind	31.7	30.6
13	dead	F	25	200	0.3	3	0	0.3	wind+stand	27.5	26.7
13	dead	F	25	200	1	3	0	1	wind+stand	31.5	30.7
13	dead	F	25	200	1.6	3	0	1.6	wind+stand	31.4	30.6
13	dead	F	25	200	0.3	4	0	0	still air	30.4	29.8
13	dead	F	25	200	1	4	0	0	still air	34.8	33.9
13	dead	F	25	200	1.6	4	0	0	still air	35.7	34.7
13	dead	F	25	500	0.3	1	1	0	run	32.2	30.1
13	dead	F	25	500	1	1	1	0	run	35.3	32.8
13	dead	F	25	500	1.6	1	1	0	run	36.5	34.2
13	dead	F	25	500	0.3	2	1	0.3	run+wind	32.4	30.1
13	dead	F	25	500	1	2	1	1	run+wind	36	32.9
13	dead	F	25	500	1.6	2	1	1.6	run+wind	36	33.5
13	dead	F	25	500	0.3	3	0	0.3	wind+stand	34.4	32.6
13	dead	F	25	500	1	3	0	1	wind+stand	35.2	33.3
13	dead	F	25	500	1.6	3	0	1.6	wind+stand	35.8	34.1
13	dead	F	25	500	0.3	4	0	0	still air	40.8	38.5
13	dead	F	25	500	1	4	0	0	still air	43	40.9
13	dead	F	25	500	1.6	4	0	0	still air	38.7	36.3
13	dead	F	25	900	0.3	1	1	0	run	38.1	33.9
13	dead	F	25	900	1	1	1	0	run	39.7	35.2
13	dead	F	25	900	1.6	1	1	0	run	37.6	32.6
13	dead	F	25	900	0.3	2	1	0.3	run+wind	38.3	33.9
13	dead	F	25	900	1	2	1	1	run+wind	40.7	35.6
13	dead	F	25	900	1.6	2	1	1.6	run+wind	36.4	30.8
13	dead	F	25	900	0.3	3	0	0.3	wind+stand	41.6	38.3
13	dead	F	25	900	1	3	0	1	wind+stand	39.3	35.9
13	dead	F	25	900	1.6	3	0	1.6	wind+stand	36.1	32.1
13	dead	F	25	900	0.3	4	0	0	still air	48.2	45
13	dead	F	25	900	1	4	0	0	still air	50.3	46.6
13	dead	F	25	900	1.6	4	0	0	still air	50.7	45.2
14	dead	F	25	200	0.3	1	1	0	run	32.7	31.4
14	dead	F	25	200	1	1	1	0	run	30.3	29.4
14	dead	F	25	200	1.6	1	1	0	run	30.3	29
14	dead	F	25	200	0.3	2	1	0.3	run+wind	32.3	31.2
14	dead	F	25	200	1	2	1	1	run+wind	30.5	29.2
14	dead	F	25	200	1.6	2	1	1.6	run+wind	29.6	28.6
14	dead	F	25	200	0.3	3	0	0.3	wind+stand	32.7	32.3
14	dead	F	25	200	1	3	0	1	wind+stand	30.1	29
14	dead	F	25	200	1.6	3	0	1.6	wind+stand	29.2	28.2
14	dead	F	25	200	0.3	4	0	0	still air	35.5	35.1
14	dead	F	25	200	1	4	0	0	still air	32.7	34.1
14	dead	F	25	200	1.6	4	0	0	still air	33.4	32.9
14	dead	F	25	500	0.3	1	1	0	run	36.5	34.1
14	dead	F	25	500	1	1	1	0	run	35.6	33
14	dead	F	25	500	1.6	1	1	0	run	33.9	31.2
14	dead	F	25	500	0.3	2	1	0.3	run+wind	36.8	34.2
14	dead	F	25	500	1	2	1	1	run+wind	36.3	33
14	dead	F	25	500	1.6	2	1	1.6	run+wind	32.9	30.5
14	dead	F	25	500	0.3	3	0	0.3	wind+stand	37.7	36.2
14	dead	F	25	500	1	3	0	1	wind+stand	35.2	32.4
14	dead	F	25	500	1.6	3	0	1.6	wind+stand	32.2	30
14	dead	F	25	500	0.3	4	0	0	still air	43.5	42.1
14	dead	F	25	500	1	4	0	0	still air	43.8	42.1
14	dead	F	25	500	1.6	4	0	0	still air	42.6	41
14	dead	F	25	900	0.3	1	1	0	run	41.2	36.8
14	dead	F	25	900	1	1	1	0	run	42	37.2
14	dead	F	25	900	1.6	1	1	0	run	38.2	33.6
14	dead	F	25	900	0.3	2	1	0.3	run+wind	42	37.3
14	dead	F	25	900	1	2	1	1	run+wind	43.5	37.5
14	dead	F	25	900	1.6	2	1	1.6	run+wind	36.5	32.3
14	dead	F	25	900	0.3	3	0	0.3	wind+stand	44.7	41.9
14	dead	F	25	900	1	3	0	1	wind+stand	41.3	36.3
14	dead	F	25	900	1.6	3	0	1.6	wind+stand	35.4	31.2
14	dead	F	25	900	0.3	4	0	0	still air	53	50.5
14	dead	F	25	900	1	4	0	0	still air	55	52
14	dead	F	25	900	1.6	4	0	0	still air	51	47.8
15	dead	F	25	200	0.3	1	1	0	run	27.7	26.9
15	dead	F	25	200	1	1	1	0	run	34.2	33.2
15	dead	F	25	200	1.6	1	1	0	run	34.7	33.8
15	dead	F	25	200	0.3	2	1	0.3	run+wind	28.1	27.1
15	dead	F	25	200	1	2	1	1	run+wind	34.2	32.9
15	dead	F	25	200	1.6	2	1	1.6	run+wind	34.4	33.2
15	dead	F	25	200	0.3	3	0	0.3	wind+stand	29	28.3
15	dead	F	25	200	1	3	0	1	wind+stand	34.2	33.2
15	dead	F	25	200	1.6	3	0	1.6	wind+stand	34.4	33.5
15	dead	F	25	200	0.3	4	0	0	still air	31.6	31
15	dead	F	25	200	1	4	0	0	still air	37.8	37.1
15	dead	F	25	200	1.6	4	0	0	still air	37.8	37.3
15	dead	F	25	500	0.3	1	1	0	run	33.4	31
15	dead	F	25	500	1	1	1	0	run	37.5	35.2
15	dead	F	25	500	1.6	1	1	0	run	33.3	31.1
15	dead	F	25	500	0.3	2	1	0.3	run+wind	33.4	30.9
15	dead	F	25	500	1	2	1	1	run+wind	38.1	35.2
15	dead	F	25	500	1.6	2	1	1.6	run+wind	32.7	30.2
15	dead	F	25	500	0.3	3	0	0.3	wind+stand	35.4	33.5
15	dead	F	25	500	1	3	0	1	wind+stand	37.8	35.4
15	dead	F	25	500	1.6	3	0	1.6	wind+stand	32.8	30.8
15	dead	F	25	500	0.3	4	0	0	still air	41.3	39.2
15	dead	F	25	500	1	4	0	0	still air	46.5	44.7
15	dead	F	25	500	1.6	4	0	0	still air	42.7	40.9
15	dead	F	25	900	0.3	1	1	0	run	40.9	36.4
15	dead	F	25	900	1	1	1	0	run	42.2	38
15	dead	F	25	900	1.6	1	1	0	run	41.2	36.7
15	dead	F	25	900	0.3	2	1	0.3	run+wind	41.1	36.5
15	dead	F	25	900	1	2	1	1	run+wind	43.5	38.4
15	dead	F	25	900	1.6	2	1	1.6	run+wind	39.5	34.7
15	dead	F	25	900	0.3	3	0	0.3	wind+stand	44.4	40.7
15	dead	F	25	900	1	3	0	1	wind+stand	42.4	38.1
15	dead	F	25	900	1.6	3	0	1.6	wind+stand	39.1	35.2
15	dead	F	25	900	0.3	4	0	0	still air	54.2	51
15	dead	F	25	900	1	4	0	0	still air	55.6	52.7
15	dead	F	25	900	1.6	4	0	0	still air	53.4	50.1
22	dead	F	25	200	0.3	1	1	0	run	24.3	23.9
22	dead	F	25	200	1	1	1	0	run	24.5	24.1
22	dead	F	25	200	1.6	1	1	0	run	24	23.5
22	dead	F	25	200	0.3	2	1	0.3	run+wind	24.3	23.9
22	dead	F	25	200	1	2	1	1	run+wind	27.2	26.8
22	dead	F	25	200	1.6	2	1	1.6	run+wind	23.2	22.7
22	dead	F	25	200	0.3	3	0	0.3	wind+stand	24.4	24.3
22	dead	F	25	200	1	3	0	1	wind+stand	25.3	25.2
22	dead	F	25	200	1.6	3	0	1.6	wind+stand	23	23
22	dead	F	25	200	0.3	4	0	0	still air	25.7	25.6
22	dead	F	25	200	1	4	0	0	still air	26.8	26.5
22	dead	F	25	200	1.6	4	0	0	still air	25	24.8
22	dead	F	25	500	0.3	1	1	0	run	25.8	25.1
22	dead	F	25	500	1	1	1	0	run	28.3	27.7
22	dead	F	25	500	1.6	1	1	0	run	27.4	26.4
22	dead	F	25	500	0.3	2	1	0.3	run+wind	26.3	25.3
22	dead	F	25	500	1	2	1	1	run+wind	28.9	28
22	dead	F	25	500	1.6	2	1	1.6	run+wind	26.2	25.5
22	dead	F	25	500	0.3	3	0	0.3	wind+stand	29.1	28.9
22	dead	F	25	500	1	3	0	1	wind+stand	27.6	27.6
22	dead	F	25	500	1.6	3	0	1.6	wind+stand	25.3	25.4
22	dead	F	25	500	0.3	4	0	0	still air	31.6	31.4
22	dead	F	25	500	1	4	0	0	still air	31.8	31.4
22	dead	F	25	500	1.6	4	0	0	still air	30.2	29.9
22	dead	F	25	900	0.3	1	1	0	run	30.9	30.3
22	dead	F	25	900	1	1	1	0	run	32.3	31.1
22	dead	F	25	900	1.6	1	1	0	run	31.2	29.7
22	dead	F	25	900	0.3	2	1	0.3	run+wind	34.4	33
22	dead	F	25	900	1	2	1	1	run+wind	33	31.5
22	dead	F	25	900	1.6	2	1	1.6	run+wind	31	29.5
22	dead	F	25	900	0.3	3	0	0.3	wind+stand	32.3	32.2
22	dead	F	25	900	1	3	0	1	wind+stand	31.4	31.5
22	dead	F	25	900	1.6	3	0	1.6	wind+stand	28.7	28.8
22	dead	F	25	900	0.3	4	0	0	still air	38.2	37.8
22	dead	F	25	900	1	4	0	0	still air	39.4	38.8
22	dead	F	25	900	1.6	4	0	0	still air	38.4	37.6
23	dead	F	25	200	0.3	1	1	0	run	24.7	24.5
23	dead	F	25	200	1	1	1	0	run	25.1	24.7
23	dead	F	25	200	1.6	1	1	0	run	23.7	23.2
23	dead	F	25	200	0.3	2	1	0.3	run+wind	24.9	24.6
23	dead	F	25	200	1	2	1	1	run+wind	25.2	24.8
23	dead	F	25	200	1.6	2	1	1.6	run+wind	23.2	22.8
23	dead	F	25	200	0.3	3	0	0.3	wind+stand	25.2	25
23	dead	F	25	200	1	3	0	1	wind+stand	25.2	24.9
23	dead	F	25	200	1.6	3	0	1.6	wind+stand	22.7	22.4
23	dead	F	25	200	0.3	4	0	0	still air	26.3	26.2
23	dead	F	25	200	1	4	0	0	still air	26.4	26.3
23	dead	F	25	200	1.6	4	0	0	still air	25.3	25.1
23	dead	F	25	500	0.3	1	1	0	run	24.7	29.2
23	dead	F	25	500	1	1	1	0	run	29	28.2
23	dead	F	25	500	1.6	1	1	0	run	27.3	26.5
23	dead	F	25	500	0.3	2	1	0.3	run+wind	30.3	29.7
23	dead	F	25	500	1	2	1	1	run+wind	29.3	28.4
23	dead	F	25	500	1.6	2	1	1.6	run+wind	27.2	26
23	dead	F	25	500	0.3	3	0	0.3	wind+stand	31.3	31.2
23	dead	F	25	500	1	3	0	1	wind+stand	28.8	28.2
23	dead	F	25	500	1.6	3	0	1.6	wind+stand	26.2	25.7
23	dead	F	25	500	0.3	4	0	0	still air	32.7	32.7
23	dead	F	25	500	1	4	0	0	still air	33.1	32.7
23	dead	F	25	500	1.6	4	0	0	still air	33.3	32.8
23	dead	F	25	900	0.3	1	1	0	run	32.8	31.6
23	dead	F	25	900	1	1	1	0	run	34.2	32.8
23	dead	F	25	900	1.6	1	1	0	run	32	30.5
23	dead	F	25	900	0.3	2	1	0.3	run+wind	32.3	30.8
23	dead	F	25	900	1	2	1	1	run+wind	35.3	33.5
23	dead	F	25	900	1.6	2	1	1.6	run+wind	31.8	29.7
23	dead	F	25	900	0.3	3	0	0.3	wind+stand	34.8	34.1
23	dead	F	25	900	1	3	0	1	wind+stand	34.6	33.3
23	dead	F	25	900	1.6	3	0	1.6	wind+stand	30.7	29.8
23	dead	F	25	900	0.3	4	0	0	still air	42.2	41.5
23	dead	F	25	900	1	4	0	0	still air	43.3	42.2
23	dead	F	25	900	1.6	4	0	0	still air	40.1	39.5
24	dead	F	25	200	0.3	1	1	0	run	24	23
24	dead	F	25	200	1	1	1	0	run	25.4	24.2
24	dead	F	25	200	1.6	1	1	0	run	25	23.8
24	dead	F	25	200	0.3	2	1	0.3	run+wind	26.3	25.7
24	dead	F	25	200	1	2	1	1	run+wind	25.2	24.2
24	dead	F	25	200	1.6	2	1	1.6	run+wind	24.4	23.7
24	dead	F	25	200	0.3	3	0	0.3	wind+stand	25.2	25.3
24	dead	F	25	200	1	3	0	1	wind+stand	24.1	23.9
24	dead	F	25	200	1.6	3	0	1.6	wind+stand	23.2	23.2
24	dead	F	25	200	0.3	4	0	0	still air	27.5	27.2
24	dead	F	25	200	1	4	0	0	still air	26.4	26
24	dead	F	25	200	1.6	4	0	0	still air	25.6	25.2
24	dead	F	25	500	0.3	1	1	0	run	27.2	25.5
24	dead	F	25	500	1	1	1	0	run	27.6	25.9
24	dead	F	25	500	1.6	1	1	0	run	28.6	26.7
24	dead	F	25	500	0.3	2	1	0.3	run+wind	27.1	25.4
24	dead	F	25	500	1	2	1	1	run+wind	27.8	26.2
24	dead	F	25	500	1.6	2	1	1.6	run+wind	27.7	26.2
24	dead	F	25	500	0.3	3	0	0.3	wind+stand	27	27.5
24	dead	F	25	500	1	3	0	1	wind+stand	26.7	26.7
24	dead	F	25	500	1.6	3	0	1.6	wind+stand	25.2	25.5
24	dead	F	25	500	0.3	4	0	0	still air	30.7	30.6
24	dead	F	25	500	1	4	0	0	still air	31.4	30.8
24	dead	F	25	500	1.6	4	0	0	still air	31.7	31.1
24	dead	F	25	900	0.3	1	1	0	run	33.4	30.5
24	dead	F	25	900	1	1	1	0	run	32.4	29.9
24	dead	F	25	900	1.6	1	1	0	run	33.9	31.2
24	dead	F	25	900	0.3	2	1	0.3	run+wind	32.8	29.9
24	dead	F	25	900	1	2	1	1	run+wind	32.9	30.1
24	dead	F	25	900	1.6	2	1	1.6	run+wind	31.9	29.7
24	dead	F	25	900	0.3	3	0	0.3	wind+stand	32.1	33.3
24	dead	F	25	900	1	3	0	1	wind+stand	30.4	31
24	dead	F	25	900	1.6	3	0	1.6	wind+stand	28.9	29.8
24	dead	F	25	900	0.3	4	0	0	still air	39.7	39.5
24	dead	F	25	900	1	4	0	0	still air	40	39.4
24	dead	F	25	900	1.6	4	0	0	still air	39.9	39.4
25	dead	F	25	200	0.3	1	1	0	run	25.5	25.5
25	dead	F	25	200	1	1	1	0	run	24.4	24.4
25	dead	F	25	200	1.6	1	1	0	run	22.5	22.6
25	dead	F	25	200	0.3	2	1	0.3	run+wind	25	25.1
25	dead	F	25	200	1	2	1	1	run+wind	24.2	24.3
25	dead	F	25	200	1.6	2	1	1.6	run+wind	23	23.2
25	dead	F	25	200	0.3	3	0	0.3	wind+stand	24.7	24.9
25	dead	F	25	200	1	3	0	1	wind+stand	24.8	24.3
25	dead	F	25	200	1.6	3	0	1.6	wind+stand	21.9	22.2
25	dead	F	25	200	0.3	4	0	0	still air	27	27.3
25	dead	F	25	200	1	4	0	0	still air	26.4	26.7
25	dead	F	25	200	1.6	4	0	0	still air	24.6	24.8
25	dead	F	25	500	0.3	1	1	0	run	26	26.4
25	dead	F	25	500	1	1	1	0	run	27.8	27.9
25	dead	F	25	500	1.6	1	1	0	run	25.4	25.9
25	dead	F	25	500	0.3	2	1	0.3	run+wind	26.1	26.5
25	dead	F	25	500	1	2	1	1	run+wind	27	27.4
25	dead	F	25	500	1.6	2	1	1.6	run+wind	24.8	25.4
25	dead	F	25	500	0.3	3	0	0.3	wind+stand	25.8	26.2
25	dead	F	25	500	1	3	0	1	wind+stand	26.8	27.5
25	dead	F	25	500	1.6	3	0	1.6	wind+stand	25.1	26
25	dead	F	25	500	0.3	4	0	0	still air	29.5	31.5
25	dead	F	25	500	1	4	0	0	still air	29.2	30.1
25	dead	F	25	500	1.6	4	0	0	still air	29.9	30.7
25	dead	F	25	900	0.3	1	1	0	run	29.8	30.6
25	dead	F	25	900	1	1	1	0	run	33.1	33.9
25	dead	F	25	900	1.6	1	1	0	run	29.4	30.2
25	dead	F	25	900	0.3	2	1	0.3	run+wind	28.4	29.2
25	dead	F	25	900	1	2	1	1	run+wind	32.9	34
25	dead	F	25	900	1.6	2	1	1.6	run+wind	28.2	29.3
25	dead	F	25	900	0.3	3	0	0.3	wind+stand	28.5	33.4
25	dead	F	25	900	1	3	0	1	wind+stand	32.8	34.3
25	dead	F	25	900	1.6	3	0	1.6	wind+stand	27.7	29.3
25	dead	F	25	900	0.3	4	0	0	still air	34.9	35
25	dead	F	25	900	1	4	0	0	still air	38.2	39.7
25	dead	F	25	900	1.6	4	0	0	still air	37	38.4
16	dead	M	35	200	0.3	1	1	0	run	38.1	37.7
16	dead	M	35	200	1	1	1	0	run	39.7	39.2
16	dead	M	35	200	1.6	1	1	0	run	41	40.7
16	dead	M	35	200	0.3	2	1	0.3	run+wind	38.3	37.8
16	dead	M	35	200	1	2	1	1	run+wind	38.1	37.7
16	dead	M	35	200	1.6	2	1	1.6	run+wind	40.8	40.6
16	dead	M	35	200	0.3	3	0	0.3	wind+stand	38.7	38.6
16	dead	M	35	200	1	3	0	1	wind+stand	37.4	37.3
16	dead	M	35	200	1.6	3	0	1.6	wind+stand	40.9	40.9
16	dead	M	35	200	0.3	4	0	0	still air	40.6	40.7
16	dead	M	35	200	1	4	0	0	still air	40.3	40.5
16	dead	M	35	200	1.6	4	0	0	still air	43.7	44
16	dead	M	35	500	0.3	1	1	0	run	42.7	41.5
16	dead	M	35	500	1	1	1	0	run	42.8	41.7
16	dead	M	35	500	1.6	1	1	0	run	45.7	44.7
16	dead	M	35	500	0.3	2	1	0.3	run+wind	43	41.7
16	dead	M	35	500	1	2	1	1	run+wind	42.4	41.4
16	dead	M	35	500	1.6	2	1	1.6	run+wind	44.9	44.1
16	dead	M	35	500	0.3	3	0	0.3	wind+stand	44.6	43.9
16	dead	M	35	500	1	3	0	1	wind+stand	42.1	41.9
16	dead	M	35	500	1.6	3	0	1.6	wind+stand	44.5	44.1
16	dead	M	35	500	0.3	4	0	0	still air	49.8	49.8
16	dead	M	35	500	1	4	0	0	still air	50.8	50.2
16	dead	M	35	500	1.6	4	0	0	still air	50.8	50.8
16	dead	M	35	900	0.3	1	1	0	run	47.4	45.4
16	dead	M	35	900	1	1	1	0	run	47.3	45.3
16	dead	M	35	900	1.6	1	1	0	run	48	46.1
16	dead	M	35	900	0.3	2	1	0.3	run+wind	47.8	45.8
16	dead	M	35	900	1	2	1	1	run+wind	47.3	45.4
16	dead	M	35	900	1.6	2	1	1.6	run+wind	46.1	44.6
16	dead	M	35	900	0.3	3	0	0.3	wind+stand	50.4	49.7
16	dead	M	35	900	1	3	0	1	wind+stand	46.1	45.7
16	dead	M	35	900	1.6	3	0	1.6	wind+stand	45.3	44.7
16	dead	M	35	900	0.3	4	0	0	still air	57.5	57.4
16	dead	M	35	900	1	4	0	0	still air	58.3	57.7
16	dead	M	35	900	1.6	4	0	0	still air	58.2	57.3
17	dead	M	35	200	0.3	1	1	0	run	41.1	40.6
17	dead	M	35	200	1	1	1	0	run	38.7	38.2
17	dead	M	35	200	1.6	1	1	0	run	40.1	39.5
17	dead	M	35	200	0.3	2	1	0.3	run+wind	41.6	41.1
17	dead	M	35	200	1	2	1	1	run+wind	38.8	38.1
17	dead	M	35	200	1.6	2	1	1.6	run+wind	39.6	39
17	dead	M	35	200	0.3	3	0	0.3	wind+stand	40.6	40.3
17	dead	M	35	200	1	3	0	1	wind+stand	38.4	37.9
17	dead	M	35	200	1.6	3	0	1.6	wind+stand	39.7	39.1
17	dead	M	35	200	0.3	4	0	0	still air	41.6	41.8
17	dead	M	35	200	1	4	0	0	still air	41.2	41.4
17	dead	M	35	200	1.6	4	0	0	still air	42.6	42.8
17	dead	M	35	500	0.3	1	1	0	run	45.3	43.9
17	dead	M	35	500	1	1	1	0	run	42.8	41.7
17	dead	M	35	500	1.6	1	1	0	run	45	43.6
17	dead	M	35	500	0.3	2	1	0.3	run+wind	45.6	44
17	dead	M	35	500	1	2	1	1	run+wind	43.2	41.4
17	dead	M	35	500	1.6	2	1	1.6	run+wind	43.9	42.7
17	dead	M	35	500	0.3	3	0	0.3	wind+stand	47.8	47.1
17	dead	M	35	500	1	3	0	1	wind+stand	43.2	42
17	dead	M	35	500	1.6	3	0	1.6	wind+stand	44.1	42.8
17	dead	M	35	500	0.3	4	0	0	still air	52.2	53.3
17	dead	M	35	500	1	4	0	0	still air	50	50.7
17	dead	M	35	500	1.6	4	0	0	still air	51.4	51.9
17	dead	M	35	900	0.3	1	1	0	run	46.4	46.1
17	dead	M	35	900	1	1	1	0	run	47.4	45.6
17	dead	M	35	900	1.6	1	1	0	run	48.9	46.9
17	dead	M	35	900	0.3	2	1	0.3	run+wind	48.8	46.6
17	dead	M	35	900	1	2	1	1	run+wind	47.9	45.1
17	dead	M	35	900	1.6	2	1	1.6	run+wind	47.1	45.4
17	dead	M	35	900	0.3	3	0	0.3	wind+stand	52.5	51.2
17	dead	M	35	900	1	3	0	1	wind+stand	47.8	45.9
17	dead	M	35	900	1.6	3	0	1.6	wind+stand	48.1	46.1
17	dead	M	35	900	0.3	4	0	0	still air	58.2	59
17	dead	M	35	900	1	4	0	0	still air	57.6	58.6
17	dead	M	35	900	1.6	4	0	0	still air	59.7	60.7
18	dead	M	35	200	0.3	1	1	0	run	40.4	39.3
18	dead	M	35	200	1	1	1	0	run	37.9	37
18	dead	M	35	200	1.6	1	1	0	run	39	38.1
18	dead	M	35	200	0.3	2	1	0.3	run+wind	40.6	39.5
18	dead	M	35	200	1	2	1	1	run+wind	37.9	36.8
18	dead	M	35	200	1.6	2	1	1.6	run+wind	37.8	37.4
18	dead	M	35	200	0.3	3	0	0.3	wind+stand	40.6	40.3
18	dead	M	35	200	1	3	0	1	wind+stand	36.9	36.4
18	dead	M	35	200	1.6	3	0	1.6	wind+stand	37.9	37.7
18	dead	M	35	200	0.3	4	0	0	still air	42.9	43
18	dead	M	35	200	1	4	0	0	still air	43.2	42.6
18	dead	M	35	200	1.6	4	0	0	still air	41.3	41.6
18	dead	M	35	500	0.3	1	1	0	run	44.2	41.9
18	dead	M	35	500	1	1	1	0	run	46.4	44.2
18	dead	M	35	500	1.6	1	1	0	run	42.3	40.8
18	dead	M	35	500	0.3	2	1	0.3	run+wind	44.4	41.8
18	dead	M	35	500	1	2	1	1	run+wind	44.5	42
18	dead	M	35	500	1.6	2	1	1.6	run+wind	40.6	39.8
18	dead	M	35	500	0.3	3	0	0.3	wind+stand	44.3	43.8
18	dead	M	35	500	1	3	0	1	wind+stand	42.6	41.7
18	dead	M	35	500	1.6	3	0	1.6	wind+stand	40.6	40.1
18	dead	M	35	500	0.3	4	0	0	still air	49.2	49.2
18	dead	M	35	500	1	4	0	0	still air	49	49.3
18	dead	M	35	500	1.6	4	0	0	still air	48.4	48.7
18	dead	M	35	900	0.3	1	1	0	run	51.9	47.8
18	dead	M	35	900	1	1	1	0	run	50.8	46.8
18	dead	M	35	900	1.6	1	1	0	run	51.2	46.9
18	dead	M	35	900	0.3	2	1	0.3	run+wind	52.2	47.8
18	dead	M	35	900	1	2	1	1	run+wind	51.5	47.1
18	dead	M	35	900	1.6	2	1	1.6	run+wind	47.2	45.3
18	dead	M	35	900	0.3	3	0	0.3	wind+stand	53.3	52.4
18	dead	M	35	900	1	3	0	1	wind+stand	48.3	46.6
18	dead	M	35	900	1.6	3	0	1.6	wind+stand	46.6	45.5
18	dead	M	35	900	0.3	4	0	0	still air	60.7	60.3
18	dead	M	35	900	1	4	0	0	still air	58.8	59.2
18	dead	M	35	900	1.6	4	0	0	still air	59.8	59.8
19	dead	M	35	200	0.3	1	1	0	run	38	37.5
19	dead	M	35	200	1	1	1	0	run	37.9	37.6
19	dead	M	35	200	1.6	1	1	0	run	37.1	36.7
19	dead	M	35	200	0.3	2	1	0.3	run+wind	37.9	37.3
19	dead	M	35	200	1	2	1	1	run+wind	37.3	37
19	dead	M	35	200	1.6	2	1	1.6	run+wind	36.6	36.4
19	dead	M	35	200	0.3	3	0	0.3	wind+stand	38	37.9
19	dead	M	35	200	1	3	0	1	wind+stand	39.2	39.1
19	dead	M	35	200	1.6	3	0	1.6	wind+stand	36.7	36.7
19	dead	M	35	200	0.3	4	0	0	still air	39.5	39.4
19	dead	M	35	200	1	4	0	0	still air	40	40
19	dead	M	35	200	1.6	4	0	0	still air	39.5	39.6
19	dead	M	35	500	0.3	1	1	0	run	45.5	42.1
19	dead	M	35	500	1	1	1	0	run	42.6	41.7
19	dead	M	35	500	1.6	1	1	0	run	42.7	41.6
19	dead	M	35	500	0.3	2	1	0.3	run+wind	43.9	42.5
19	dead	M	35	500	1	2	1	1	run+wind	45.6	44.6
19	dead	M	35	500	1.6	2	1	1.6	run+wind	41.5	41
19	dead	M	35	500	0.3	3	0	0.3	wind+stand	44.7	44.7
19	dead	M	35	500	1	3	0	1	wind+stand	42.4	42.8
19	dead	M	35	500	1.6	3	0	1.6	wind+stand	41.5	41.9
19	dead	M	35	500	0.3	4	0	0	still air	48.2	48.1
19	dead	M	35	500	1	4	0	0	still air	47.7	48.2
19	dead	M	35	500	1.6	4	0	0	still air	49	49.2
19	dead	M	35	900	0.3	1	1	0	run	50.8	48.8
19	dead	M	35	900	1	1	1	0	run	50.9	49
19	dead	M	35	900	1.6	1	1	0	run	49	47.2
19	dead	M	35	900	0.3	2	1	0.3	run+wind	50.9	49
19	dead	M	35	900	1	2	1	1	run+wind	52.5	51.1
19	dead	M	35	900	1.6	2	1	1.6	run+wind	46.8	46.2
19	dead	M	35	900	0.3	3	0	0.3	wind+stand	52.1	52.9
19	dead	M	35	900	1	3	0	1	wind+stand	49.7	50.6
19	dead	M	35	900	1.6	3	0	1.6	wind+stand	45.9	46.8
19	dead	M	35	900	0.3	4	0	0	still air	58.7	59.3
19	dead	M	35	900	1	4	0	0	still air	61.5	62.4
19	dead	M	35	900	1.6	4	0	0	still air	58.2	59.2
20	dead	M	35	200	0.3	1	1	0	run	35.2	34.7
20	dead	M	35	200	1	1	1	0	run	36.8	36.1
20	dead	M	35	200	1.6	1	1	0	run	36	35.4
20	dead	M	35	200	0.3	2	1	0.3	run+wind	35.9	35.3
20	dead	M	35	200	1	2	1	1	run+wind	36.7	35.9
20	dead	M	35	200	1.6	2	1	1.6	run+wind	35.8	35
20	dead	M	35	200	0.3	3	0	0.3	wind+stand	35.4	35.1
20	dead	M	35	200	1	3	0	1	wind+stand	36.1	35.5
20	dead	M	35	200	1.6	3	0	1.6	wind+stand	35.1	34.6
20	dead	M	35	200	0.3	4	0	0	still air	36.6	36.4
20	dead	M	35	200	1	4	0	0	still air	37.9	37.5
20	dead	M	35	200	1.6	4	0	0	still air	38.1	37.8
20	dead	M	35	500	0.3	1	1	0	run	40.9	39.4
20	dead	M	35	500	1	1	1	0	run	41.2	39.2
20	dead	M	35	500	1.6	1	1	0	run	40.1	38.2
20	dead	M	35	500	0.3	2	1	0.3	run+wind	38.6	36.8
20	dead	M	35	500	1	2	1	1	run+wind	41.7	39.3
20	dead	M	35	500	1.6	2	1	1.6	run+wind	39.7	37.2
20	dead	M	35	500	0.3	3	0	0.3	wind+stand	39.4	38.8
20	dead	M	35	500	1	3	0	1	wind+stand	40.2	38.7
20	dead	M	35	500	1.6	3	0	1.6	wind+stand	38.3	37
20	dead	M	35	500	0.3	4	0	0	still air	42.8	41.6
20	dead	M	35	500	1	4	0	0	still air	46	45.3
20	dead	M	35	500	1.6	4	0	0	still air	44.7	44.1
20	dead	M	35	900	0.3	1	1	0	run	47.4	44.2
20	dead	M	35	900	1	1	1	0	run	46	42.7
20	dead	M	35	900	1.6	1	1	0	run	45.2	41.8
20	dead	M	35	900	0.3	2	1	0.3	run+wind	48.4	44.9
20	dead	M	35	900	1	2	1	1	run+wind	48	43.8
20	dead	M	35	900	1.6	2	1	1.6	run+wind	45	40.3
20	dead	M	35	900	0.3	3	0	0.3	wind+stand	49.9	48.2
20	dead	M	35	900	1	3	0	1	wind+stand	45.5	42.8
20	dead	M	35	900	1.6	3	0	1.6	wind+stand	42.5	40.1
20	dead	M	35	900	0.3	4	0	0	still air	54.3	51.8
20	dead	M	35	900	1	4	0	0	still air	55.6	53.8
20	dead	M	35	900	1.6	4	0	0	still air	54.7	53.7
21	dead	M	35	200	0.3	1	1	0	run	37	36.5
21	dead	M	35	200	1	1	1	0	run	37.5	36.9
21	dead	M	35	200	1.6	1	1	0	run	38.3	37.5
21	dead	M	35	200	0.3	2	1	0.3	run+wind	36.8	36.3
21	dead	M	35	200	1	2	1	1	run+wind	37.5	36.8
21	dead	M	35	200	1.6	2	1	1.6	run+wind	37.5	36.8
21	dead	M	35	200	0.3	3	0	0.3	wind+stand	36.7	36.6
21	dead	M	35	200	1	3	0	1	wind+stand	36.8	36.4
21	dead	M	35	200	1.6	3	0	1.6	wind+stand	37	36.6
21	dead	M	35	200	0.3	4	0	0	still air	37.9	37.7
21	dead	M	35	200	1	4	0	0	still air	38.2	37.8
21	dead	M	35	200	1.6	4	0	0	still air	40.5	39.9
21	dead	M	35	500	0.3	1	1	0	run	41.5	39.6
21	dead	M	35	500	1	1	1	0	run	39.9	38
21	dead	M	35	500	1.6	1	1	0	run	42.4	40.2
21	dead	M	35	500	0.3	2	1	0.3	run+wind	41.4	39.6
21	dead	M	35	500	1	2	1	1	run+wind	40.6	38.4
21	dead	M	35	500	1.6	2	1	1.6	run+wind	40.9	39
21	dead	M	35	500	0.3	3	0	0.3	wind+stand	41.7	41.4
21	dead	M	35	500	1	3	0	1	wind+stand	38.7	37.6
21	dead	M	35	500	1.6	3	0	1.6	wind+stand	40.1	39.1
21	dead	M	35	500	0.3	4	0	0	still air	44.8	44
21	dead	M	35	500	1	4	0	0	still air	44	42.6
21	dead	M	35	500	1.6	4	0	0	still air	47.4	45.6
21	dead	M	35	900	0.3	1	1	0	run	46.1	42.6
21	dead	M	35	900	1	1	1	0	run	44.2	40.6
21	dead	M	35	900	1.6	1	1	0	run	47.7	43.9
21	dead	M	35	900	0.3	2	1	0.3	run+wind	46.4	42.6
21	dead	M	35	900	1	2	1	1	run+wind	45.3	41.1
21	dead	M	35	900	1.6	2	1	1.6	run+wind	45.4	42.2
21	dead	M	35	900	0.3	3	0	0.3	wind+stand	47.2	46
21	dead	M	35	900	1	3	0	1	wind+stand	43.6	42
21	dead	M	35	900	1.6	3	0	1.6	wind+stand	44.1	42.3
21	dead	M	35	900	0.3	4	0	0	still air	52.3	50.3
21	dead	M	35	900	1	4	0	0	still air	50	48
21	dead	M	35	900	1.6	4	0	0	still air	54.4	52.3
